# Supplementary material for: Physical activity, obesity and risk of atherosclerotic cardiovascular diseases among patients with hypertension and diabetes attending a teaching hospital in Edo State, Nigeria
Source: PLoS One. 2024 Aug 23;19(8):e0307526. doi: 10.1371/journal.pone.0307526 (PMC11343377; doi:10.1371/journal.pone.0307526)
Supplement: S1 File — (XLS) [file pone.0307526.s001.xls]

## Sheet: Form Responses 1
Timestamp	Age	Sex	Ethnicity	Occupation	Educational Status	Are you diabetic?	If yes, for how long? (Years)	Are you hypertensive?	If yes, for how long(Years)	Do you have dyslipidaemia (Abnormal lipid profile)?	If yes, for how long? (Years)	Do you smoke?	If yes, for how long? (Pack Years)	Do you take alcohol?	If yes, how many units?	Are you physically active (Moderate to intense physical activity for at least 30 minutes a day, five days a week)?	Do you have Family History of Premature Death?	Height (m)	Weight (Kg)	Abdominal Circumference (m)	Body Mass Index (Kg/m2)	Waist to Height Ratio	Systolic Blood Pressure (mmHg)	Diastolic Blood Pressure (mmHg)	FBS mg/dl)	HbA1C	FLP (mgdl) - TC	FLP (mgdl) - TG	FLP (mgdl) - LDL	FLP (mgdl) - HDL	Low Dose Aspirin	If yes, for how long? (Duration of use in years)	Statins	If yes, for how long? (Duration of use in years)	CVD Risk
2023-06-23 16:47:14	20	Female	Etsako	Unemployed	Secondary	No		Yes	1	Yes	1	No		No		No	I don't know	1.6	50	0.97	19.5	0.6	110	70	96	10.5	186	145	122	75	No		Yes	1	High Risk
2023-06-06 13:16:54	56	Male	Ibo	Civil Servant	Tertiary	No		Yes	4	Yes	2	No		No		No	Yes	1.72	85	0.88	27	0.56	123	85	89	7	233	183	157	29	Yes	2	Yes	1	High Risk
2023-06-16 09:00:38	67	Male	Ibo	Farmer	Primary	Yes	4	No		No		No		No		Yes	No	1.6	60	0.88	23	0.4	120	80	89	5	248	160	157	29	No		Yes	1	High Risk
2023-07-12 14:12:41	28	Female	Esan	Civil Servant	Tertiary	No		Yes	2	Yes	2	No		No		No	I don't know	1.68	76	0.98	26.9	0.58	100	50	93	10.2	224	126	154	61	No		Yes	2	High Risk
2023-07-30 05:41:27	34	Female	Etsako	Trader	Secondary	No		Yes	2	Yes	2	No		No		No	Yes	1.66	87	0.98	31.6	0.59	130	90	84	12.5	185	168	122	75	Yes	2	Yes	2	High Risk
2023-06-21 10:49:37	22	Female	Yoruba	Artisan	Tertiary	Yes	2	No		Yes	2	No		No		No	No	1.57	42	0.86	17.4	0.55	100	70	95	11.5	224	88	122	41	No		Yes	2	High Risk
2023-07-19 15:14:33	30	Male	Esan	Artisan	Tertiary	No		Yes	3	Yes	3	No		No		No	I don't know	1.7	86	0.98	29.8	0.58	140	90	93	11.4	172	172	137	75	Yes	3	Yes	3	High Risk
2023-07-11 14:15:03	30	Female	Esan	Civil Servant	Tertiary	No		Yes	3	Yes	3	No		No		No	I don't know	1.66	83	0.98	30.1	0.59	140	90	98	9.4	172	158	154	35	No		Yes	3	High Risk
2023-06-30 03:17:38	33	Female	Esan	Trader	Secondary	No		Yes	3	No		No		No		No	Yes	1.58	85	0.98	34.4	0.62	130	90	95	9.4	244	186	167	35	No		Yes	3	High Risk
2023-07-22 05:01:16	36	Female	Esan	Civil Servant	Tertiary	No		Yes	3	Yes	3	No		No		No	I don't know	1.68	89	0.98	31.5	0.58	130	80	102	8.3	183	138	154	51	Yes	3	Yes	3	High Risk
2023-07-13 22:05:20	36	Female	Esan	Trader	Secondary	No		Yes	3	Yes	3	No		No		No	No	1.67	76	0.96	27.3	0.57	130	90	87	12.5	215	132	165	35	Yes	3	Yes	3	High Risk
2023-07-08 22:36:52	40	Female	Esan	Artisan	Tertiary	No		Yes	3	Yes	3	No		No		No	I don't know	1.68	90	1.03	31.9	0.61	140	90	92	12.3	186	137	122	48	No		Yes	3	High Risk
2023-07-23 16:07:34	46	Female	Esan	Trader	Secondary	No		Yes	3	Yes	3	No		No		No	I don't know	1.7	91	1.05	31.5	0.62	130	80	83	9.4	172	164	143	51	Yes	3	Yes	3	High Risk
2023-07-16 12:44:52	34	Female	Esan	Trader	Secondary	No		Yes	4	Yes	4	No		No		No	Yes	1.66	90	1.04	32.7	0.63	130	90	99	9.4	224	183	143	41	Yes	3	Yes	3	High Risk
2023-06-18 08:00:42	39	Male	Esan	Civil Servant	Tertiary	No		Yes	4	Yes	3	No		No		No	I don't know	1.74	105	0.96	34.7	0.55	130	100	90	5.2	172	162	167	75	No		Yes	3	High Risk
2023-06-23 16:51:23	31	Male	Owan	Civil Servant	Tertiary	Yes	5	No		Yes	3	No		Yes	5	No	I don't know	1.65	85	0.98	31.2	0.59	100	90	85	9.4	227	155	156	75	No		Yes	3	High Risk
2023-06-21 10:16:10	31	Female	Ibo	Civil Servant	Tertiary	Yes	5	No		Yes	3	No		No		No	No	1.65	58	0.88	21.3	0.53	100	60	86	11.6	186	145	167	48	No		Yes	3	High Risk
2023-06-23 16:28:34	31	Female	Esan	Trader	Secondary	Yes	5	No		Yes	3	No		No		No	No	1.6	80	0.98	31.3	0.61	120	70	95	11.4	224	156	167	35	No		Yes	3	High Risk
2023-07-16 12:39:46	32	Male	Etsako	Artisan	Secondary	Yes	5	No		Yes	3	No		No		No	I don't know	1.72	85	0.97	28.7	0.56	110	70	83	9.4	215	188	156	58	No		Yes	3	High Risk
2023-06-19 12:39:42	33	Female	Yoruba	Artisan	Tertiary	Yes	5	No		Yes	3	No		No		No	I don't know	1.65	50	0.97	18.4	0.6	130	90	86	9.4	186	78	156	48	Yes	3	Yes	3	High Risk
2023-07-06 15:57:58	33	Female	Esan	Trader	Tertiary	Yes	5	No		Yes	3	No		No		No	No	1.68	91	1.07	32.2	0.64	120	80	97	10.4	172	155	76	35	Yes	3	Yes	3	High Risk
2023-06-20 11:39:53	37	Female	Etsako	Trader	Secondary	Yes	5	No		No		No		No		No	No	1.67	77	0.98	27.6	0.59	110	80	112	11.5	244	89	118	48	No		Yes	3	High Risk
2023-06-18 08:36:48	53	Female	Etsako	Trader	Secondary	Yes	7	No		Yes	3	No		No		No	Yes	1.75	69	0.98	22.5	0.56	110	80	92	10.3	189	117	157	29	Yes	3	Yes	3	High Risk
2023-06-25 16:53:11	23	Female	Ibo	Unemployed	Secondary	Yes	2	No		Yes	2	No		No		No	I don't know	1.66	61	0.98	21.1	0.59	110	80	95	10.7	185	165	122	75	No		Yes	3	High Risk
2023-06-27 19:43:36	23	Male	Owan	Civil Servant	Tertiary	Yes	2	No		Yes	3	Yes	4	No		No	I don't know	1.7	62	0.89	21.5	0.52	120	70	87	11.3	234	159	167	35	No		Yes	3	High Risk
2023-07-12 14:04:10	34	Female	Esan	Trader	Primary	No		Yes	4	Yes	4	No		No		No	I don't know	1.66	89	0.98	32.3	0.59	130	70	83	11.8	227	138	137	41	Yes	4	Yes	4	High Risk
2023-07-09 21:24:59	44	Male	Owan	Civil Servant	Tertiary	No		Yes	4	Yes	4	Yes	14	Yes	4	No	I don't know	1.72	74	0.98	25	0.57	130	90	82	10.6	227	157	165	51	No		Yes	4	High Risk
2023-07-22 05:09:08	38	Female	Esan	Trader	Secondary	Yes	4	No		Yes	4	No		No		No	I don't know	1.62	87	0.98	33.2	0.6	110	60	135	9.4	172	143	137	58	Yes	4	Yes	4	High Risk
2023-07-01 08:27:02	35	Female	Akoko Edo	Unemployed	Secondary	No		Yes	5	Yes	3	No		No		No	No	1.67	87	1.13	31.2	0.68	140	80	78	10.6	186	156	157	58	Yes	5	Yes	5	High Risk
2023-07-30 05:52:46	37	Female	Esan	Trader	Secondary	No		Yes	5	Yes	5	No		No		No	I don't know	1.68	84	0.98	29.8	0.58	140	90	98	9.4	183	178	165	51	Yes	5	Yes	5	High Risk
2023-07-27 21:38:19	38	Female	Etsako	Trader	Secondary	No		Yes	5	Yes	5	No		No		No	Yes	1.7	87	0.98	30.1	0.58	150	90	97	9.4	183	173	118	41	Yes	5	Yes	5	High Risk
2023-06-21 10:09:49	39	Female	Esan	Trader	Tertiary	No		Yes	5	Yes	5	No		No		No	No	1.54	65	0.98	27.4	0.64	110	80	92	8.3	197	130	122	75	Yes	5	Yes	5	High Risk
2023-06-21 10:19:30	39	Female	Ibo	Trader	Secondary	No		Yes	5	Yes	5	No		No		No	Yes	1.54	68	0.66	28.7	0.43	140	90	99	11.6	197	188	167	35	No		Yes	5	High Risk
2023-07-28 22:48:24	40	Female	Esan	Trader	Tertiary	No		Yes	5	Yes	5	No		No		No	I don't know	1.68	88	0.98	31.2	0.58	150	100	87	8.3	185	146	143	58	Yes	5	Yes	5	High Risk
2023-07-27 21:59:58	40	Female	Etsako	Trader	Primary	No		Yes	5	Yes	5	No		No		No	Yes	1.6	93	1.06	36.2	0.66	130	70	83	9.4	172	176	138	51	Yes	5	Yes	5	High Risk
2023-07-06 15:55:15	40	Female	Esan	Trader	Secondary	No		Yes	5	Yes	5	No		No		No	No	1.66	87	0.98	31.6	0.59	140	100	89	11.2	234	167	167	35	Yes	5	Yes	5	High Risk
2023-07-24 19:30:13	45	Female	Esan	Trader	Secondary	No		Yes	5	Yes	5	No		No		No	No	1.67	69	0.96	24.7	0.57	130	90	95	11.2	183	147	156	58	Yes	5	Yes	5	High Risk
2023-07-27 21:00:54	45	Male	Ibo	Farmer	Secondary	No		Yes	5	Yes	5	Yes	15	Yes	3	No	Yes	1.67	69	0.89	24.7	0.53	130	80	99	12.4	234	126	143	51	Yes	5	Yes	5	High Risk
2023-06-19 11:59:04	54	Male	Ibo	Trader	Secondary	No		Yes	5	No		Yes	6	Yes	2	No	Yes	1.78	74	0.97	23.4	0.54	140	90	86	11.6	186	90	156	35	No		Yes	5	High Risk
2023-06-28 19:53:59	55	Male	Esan	Artisan	Secondary	No		Yes	5	Yes	5	Yes	15	Yes	8	No	I don't know	1.68	75	0.89	26.6	0.53	140	80	72	11.8	235	144	68	41	Yes	5	Yes	5	High Risk
2023-06-21 11:12:14	47	Female	Akoko Edo	Civil Servant	Tertiary	No		Yes	7	Yes	5	No		No		No	I don't know	1.67	97	1.15	34.8	0.69	180	90	94	11.2	172	146	165	75	No		Yes	5	High Risk
2023-07-01 07:48:09	54	Female	Akoko Edo	Artisan	Secondary	No		Yes	7	Yes	4	No		No		No	Yes	1.58	73	0.98	29.2	0.62	150	80	92	9.4	224	145	81	35	Yes	5	Yes	5	High Risk
2023-06-20 10:41:56	55	Female	Esan	Civil Servant	Tertiary	Yes	5	Yes	5	Yes	5	No		No		No	I don't know	1.66	80	0.98	29	0.59	140	70	127	9.5	186	90	167	68	Yes	5	Yes	5	High Risk
2023-06-30 03:23:48	29	Male	Esan	Civil Servant	Tertiary	Yes	5	No		Yes	5	Yes	5	Yes	3	No	I don't know	1.72	60	0.89	20.3	0.52	100	70	95	9.4	234	145	137	58	No		Yes	5	High Risk
2023-07-16 12:33:16	39	Male	Ibo	Artisan	Tertiary	Yes	5	No		Yes	5	No		No		No	I don't know	1.7	82	0.98	28.4	0.58	110	60	97	12.8	183	157	143	35	No		Yes	5	High Risk
2023-06-24 15:00:28	42	Female	Etsako	Unemployed	No formal education	Yes	7	No		Yes	7	No		No		No	Yes	1.58	66	0.95	26.4	0.6	110	80	95	11.9	227	167	167	35	No		Yes	5	High Risk
2023-06-20 10:53:28	44	Male	Etsako	Civil Servant	Tertiary	Yes	7	No		No		No		No		No	No	1.7	87	0.89	30.1	0.53	110	70	86	8.5	244	97	154	35	No		Yes	5	High Risk
2023-07-16 12:36:33	45	Female	Esan	Trader	Secondary	Yes	7	No		Yes	5	No		No		No	I don't know	1.66	70	0.98	25.4	0.59	120	80	84	8.6	172	163	137	61	No		Yes	5	High Risk
2023-07-03 09:35:16	45	Female	Etsako	Trader	Secondary	Yes	5	No		Yes	5	No		No		No	I don't know	1.55	70	0.97	29.1	0.63	120	80	98	12.8	224	144	156	29	Yes	5	Yes	5	High Risk
2023-07-22 05:25:21	50	Male	Esan	Artisan	Secondary	Yes	5	No		Yes	5	Yes	15	No		No	Yes	1.69	84	0.98	29.4	0.58	120	70	147	9.4	234	173	165	68	Yes	5	Yes	5	High Risk
2023-07-16 11:02:16	50	Female	Esan	Civil Servant	Tertiary	Yes	5	No		Yes	4	No		No		No	No	1.68	75	0.98	26.6	0.58	120	60	104	11.7	227	172	167	41	No		Yes	5	High Risk
2023-06-20 11:45:59	41	Male	Esan	Civil Servant	Tertiary	No		Yes	3	Yes	3	Yes	6	Yes	2	No	No	1.55	77	0.89	32.1	0.57	180	100	97	11.6	244	112	167	48	Yes	6	Yes	6	High Risk
2023-06-30 03:33:39	36	Female	Etsako	Artisan	Secondary	No		Yes	6	Yes	6	No		No		No	I don't know	1.5	53	0.98	23.6	0.65	140	90	87	9.4	186	162	167	41	Yes	6	Yes	6	High Risk
2023-06-30 03:40:38	36	Female	Esan	Artisan	Tertiary	No		Yes	6	Yes	3	No		No		No	Yes	1.67	87	0.98	31.2	0.59	140	90	96	9.4	234	132	157	48	Yes	6	Yes	6	High Risk
2023-07-01 07:52:38	36	Male	Owan	Civil Servant	Tertiary	No		Yes	6	Yes	3	No		No		No	Yes	1.72	68	0.89	23	0.52	110	80	86	11.9	185	148	69	61	Yes	6	Yes	6	High Risk
2023-06-30 03:13:24	36	Male	Esan	Civil Servant	Tertiary	No		Yes	6	Yes	3	Yes	10	Yes	10	No	No	1.65	85	0.98	31.2	0.59	130	90	100	11.2	186	167	156	58	No		Yes	6	High Risk
2023-07-17 11:33:37	46	Male	Esan	Civil Servant	Tertiary	No		Yes	6	Yes	6	No		No		No	I don't know	1.69	90	1.04	31.5	0.62	130	70	95	9.4	234	154	137	51	Yes	6	Yes	6	High Risk
2023-07-11 13:37:13	46	Male	Esan	Civil Servant	Tertiary	No		Yes	6	Yes	3	No		Yes	2	No	Yes	1.72	86	0.98	29.1	0.57	150	100	92	10.3	215	152	154	35	Yes	6	Yes	6	High Risk
2023-07-28 23:18:19	46	Male	Owan	Artisan	Secondary	No		Yes	6	Yes	6	No		No		No	I don't know	1.7	87	0.97	30.1	0.57	140	80	95	11.3	172	149	154	61	Yes	6	Yes	6	High Risk
2023-07-24 20:12:17	51	Male	Esan	Civil Servant	Tertiary	No		Yes	6	Yes	6	No		No		No	I don't know	1.71	78	0.98	26.7	0.57	130	80	85	12.6	224	158	137	61	Yes	6	Yes	6	High Risk
2023-07-22 05:29:57	54	Male	Esan	Civil Servant	Tertiary	No		Yes	6	Yes	4	No		No		No	Yes	1.71	85	0.98	29.1	0.57	130	90	98	9.4	227	158	138	48	Yes	6	Yes	6	High Risk
2023-07-19 14:46:09	46	Female	Esan	Trader	Primary	Yes	6	Yes	6	Yes	3	No		No		No	I don't know	1.6	88	0.98	34.4	0.61	130	80	138	9.4	234	148	137	35	Yes	6	Yes	6	High Risk
2023-07-07 12:03:18	48	Female	Akoko Edo	Artisan	Secondary	Yes	6	Yes	6	Yes	3	No		No		No	I don't know	1.66	75	0.98	27.2	0.59	150	90	138	9.4	172	183	154	35	Yes	6	Yes	6	High Risk
2023-07-13 22:15:42	47	Male	Owan	Civil Servant	Tertiary	Yes	7	No		Yes	6	Yes	16	Yes	2	No	I don't know	1.7	80	0.98	27.7	0.58	140	100	96	9.4	183	125	167	58	Yes	6	Yes	6	High Risk
2023-07-11 14:36:38	36	Male	Esan	Civil Servant	Tertiary	Yes	6	No		Yes	3	No		No		No	I don't know	1.71	101	1.13	34.5	0.66	120	60	126	9.4	215	185	138	64	Yes	6	Yes	6	High Risk
2023-06-25 17:28:17	28	Male	Ibo	Civil Servant	Tertiary	No		Yes	5	Yes	5	Yes	7	Yes	3	No	I don't know	1.73	74	0.89	24.7	0.51	160	80	88	11.9	227	159	122	41	No		Yes	7	High Risk
2023-07-09 15:52:15	37	Female	Esan	Trader	Primary	No		Yes	7	Yes	4	No		No		No	I don't know	1.6	66	0.98	24.1	0.61	130	80	93	10.2	227	143	154	58	Yes	7	Yes	7	High Risk
2023-07-22 05:03:40	38	Female	Esan	Trader	Secondary	No		Yes	7	Yes	7	No		No		No	No	1.65	81	0.98	29.8	0.59	140	100	103	11.3	172	173	157	75	Yes	7	Yes	7	High Risk
2023-06-25 17:23:27	43	Male	Esan	Civil Servant	Tertiary	No		Yes	7	Yes	5	Yes	10	Yes	19	No	Yes	1.72	75	0.87	25.4	0.51	130	90	89	9.4	224	167	122	48	No		Yes	7	High Risk
2023-07-06 18:22:51	45	Female	Esan	Civil Servant	Tertiary	No		Yes	7	Yes	5	No		No		No	I don't know	1.7	87	0.98	30.1	0.58	150	100	87	11.4	215	156	122	35	Yes	7	Yes	7	High Risk
2023-07-27 21:03:25	47	Male	Owan	Civil Servant	Tertiary	No		Yes	7	Yes	7	No		No		No	No	1.7	85	0.98	29.4	0.58	140	100	66	12.4	224	187	118	41	Yes	7	Yes	7	High Risk
2023-07-09 21:36:02	47	Male	Esan	Civil Servant	Tertiary	No		Yes	7	Yes	7	No		No		No	I don't know	1.71	79	0.98	27	0.57	140	70	98	10.6	215	142	118	35	Yes	7	Yes	7	High Risk
2023-07-22 05:27:40	57	Male	Owan	Trader	Secondary	No		Yes	7	Yes	7	No		No		No	I don't know	1.68	91	1.03	32.2	0.61	120	80	132	9.4	215	142	167	35	Yes	7	Yes	7	High Risk
2023-07-16 11:22:46	47	Male	Ibo	Artisan	Tertiary	Yes	7	No		Yes	7	No		No		No	No	1.68	86	0.98	30.5	0.58	100	50	92	10.3	227	153	165	41	No		Yes	7	High Risk
2023-07-19 15:16:41	53	Male	Esan	Civil Servant	Tertiary	Yes	7	No		Yes	7	Yes	13	Yes	3	No	Yes	1.71	79	0.98	27	0.57	120	80	99	9.4	183	173	165	68	Yes	7	Yes	7	High Risk
2023-06-25 17:19:39	54	Female	Etsako	Trader	Primary	Yes	7	No		Yes	7	No		No		No	Yes	1.59	55	0.86	21.8	0.54	110	50	138	8.3	215	156	143	75	Yes	7	Yes	7	High Risk
2023-07-01 08:18:26	53	Male	Etsako	Unemployed	Primary	Yes	7	No		Yes	5	No		No		No	I don't know	1.69	56	0.85	19.6	0.5	110	90	354	9.4	234	156	143	61	Yes	7	Yes	7	High Risk
2023-07-05 14:56:18	33	Female	Esan	Civil Servant	Tertiary	No		Yes	5	Yes	5	No		No		No	No	1.69	67	0.95	23.5	0.56	120	60	161	8.3	185	167	138	41	Yes	8	Yes	8	High Risk
2023-06-20 12:22:40	58	Female	Akoko Edo	Trader	Secondary	No		Yes	5	Yes	8	No		No		No	No	1.71	76	0.98	26	0.57	130	80	89	13.1	183	87	167	68	No		Yes	8	High Risk
2023-06-23 16:24:01	34	Male	Owan	Artisan	Secondary	No		Yes	7	Yes	5	Yes	10	Yes	8	No	Yes	1.68	73	0.89	25.9	0.53	180	100	89	11.9	224	135	122	48	Yes	8	Yes	8	High Risk
2023-07-03 09:24:51	39	Female	Akoko Edo	Trader	Tertiary	No		Yes	8	Yes	5	No		No		No	Yes	1.68	97	1.08	34.4	0.64	150	100	78	7.8	172	162	156	51	Yes	8	Yes	8	High Risk
2023-07-09 15:45:20	44	Male	Esan	Civil Servant	Tertiary	No		Yes	8	Yes	5	No		No		No	Yes	1.7	83	0.98	28.7	0.58	140	100	95	11.4	185	173	118	48	Yes	8	Yes	8	Intermediate Risk
2023-07-08 20:41:56	48	Male	Esan	Civil Servant	Tertiary	No		Yes	8	Yes	4	No		No		No	I don't know	1.64	74	0.89	27.5	0.54	130	90	95	9.5	215	172	122	68	Yes	8	Yes	8	Intermediate Risk
2023-07-08 22:26:31	50	Female	Akoko Edo	Trader	Tertiary	No		Yes	8	Yes	5	No		No		No	Yes	1.65	63	0.98	23.1	0.59	140	90	95	8.3	185	138	167	58	No		Yes	8	Intermediate Risk
2023-07-23 16:15:14	51	Female	Akoko Edo	Trader	Secondary	No		Yes	8	Yes	7	No		No		No	Yes	1.62	85	0.98	32.4	0.6	130	90	92	9.4	183	183	153	61	Yes	8	Yes	8	Intermediate Risk
2023-07-11 13:33:03	53	Male	Yoruba	Civil Servant	Tertiary	No		Yes	8	Yes	5	Yes	23	Yes	2	No	Yes	1.7	74	0.98	25.6	0.58	140	100	95	11.6	224	137	154	51	Yes	8	Yes	8	Intermediate Risk
2023-07-24 19:32:26	56	Male	Etsako	Civil Servant	Tertiary	No		Yes	8	Yes	5	Yes	26	Yes	3	No	I don't know	1.7	79	0.98	27.3	0.58	140	80	88	8.6	234	188	118	58	Yes	8	Yes	8	Intermediate Risk
2023-06-18 09:57:51	67	Male	Etsako	Civil Servant	Tertiary	No		Yes	8	Yes	6	Yes	10	Yes	2	No	Yes	1.72	86	0.96	29.1	0.56	140	100	90	8.9	186	126	167	75	Yes	8	Yes	8	Intermediate Risk
2023-06-18 08:58:34	46	Female	Etsako	Artisan	Tertiary	No		Yes	11	No		No		No		No	No	1.68	53	0.97	21.8	0.58	120	80	87	13.1	186	126	167	48	Yes	8	Yes	8	Intermediate Risk
2023-06-19 11:52:49	60	Male	Owan	Artisan	Tertiary	No		Yes	12	Yes	5	Yes	10	No		No	No	1.63	50	0.95	18.8	0.58	130	80	120	8.9	186	168	138	61	Yes	8	Yes	8	Intermediate Risk
2023-06-19 12:22:40	68	Female	Esan	Trader	Secondary	No		Yes	18	Yes	8	No		No		No	Yes	1.58	80	0.89	28.9	0.56	130	90	111	9.5	256	177	167	51	Yes	8	No	8	Intermediate Risk
2023-06-21 10:33:56	76	Female	Esan	Artisan	Tertiary	No		Yes	25	Yes	20	No		No		No	No	1.54	49	0.89	20.7	0.58	70	50	87	12.4	244	167	157	61	Yes	8	Yes	8	Intermediate Risk
2023-06-23 16:40:34	52	Male	Owan	Farmer	Secondary	Yes	7	Yes	7	Yes	5	Yes	10	Yes	15	No	Yes	1.83	106	1.2	31.7	0.66	120	70	288	10.4	224	189	122	41	Yes	8	Yes	8	Intermediate Risk
2023-06-27 20:00:35	33	Male	Esan	Civil Servant	Tertiary	Yes	8	Yes	8	Yes	5	Yes	13	Yes	5	No	I don't know	1.69	87	0.98	30.5	0.58	260	150	85	10	183	174	165	68	Yes	8	Yes	8	Intermediate Risk
2023-07-27 22:02:17	45	Female	Esan	Civil Servant	Tertiary	Yes	8	Yes	8	Yes	5	No		No		No	Yes	1.68	82	0.89	29.1	0.53	160	110	138	9.4	227	173	138	75	Yes	8	Yes	8	Intermediate Risk
2023-07-27 21:05:42	48	Male	Ibo	Artisan	Tertiary	Yes	8	Yes	8	Yes	5	No		No		No	I don't know	1.71	95	1.05	32.5	0.61	150	90	153	9.4	183	186	118	29	Yes	8	Yes	8	Intermediate Risk
2023-07-19 14:33:48	57	Female	Esan	Trader	Secondary	Yes	8	Yes	8	Yes	8	No		No		No	Yes	1.64	78	0.97	29	0.59	130	80	152	9.4	172	157	138	61	Yes	8	Yes	8	Intermediate Risk
2023-06-23 16:32:18	47	Male	Etsako	Civil Servant	Tertiary	Yes	7	No		Yes	8	No		Yes	15	No	Yes	1.72	82	0.98	27.7	0.57	110	80	87	9.4	183	166	156	68	Yes	8	Yes	8	Intermediate Risk
2023-06-20 10:58:17	56	Male	Owan	Artisan	Tertiary	Yes	3	No		Yes	8	No		No		No	Yes	1.68	104	1.15	36.8	0.68	110	70	86	9.4	215	94	167	41	No		Yes	8	Intermediate Risk
2023-07-19 15:21:22	48	Female	Ibo	Civil Servant	Tertiary	Yes	8	No		Yes	8	No		No		No	Yes	1.7	95	1.12	32.9	0.66	130	80	132	12.8	183	163	137	75	Yes	8	Yes	8	Intermediate Risk
2023-07-17 09:19:14	39	Female	Akoko Edo	Trader	Secondary	No		Yes	9	Yes	7	No		No		No	Yes	1.68	83	0.98	29.4	0.58	140	100	94	11.5	227	137	165	41	Yes	9	Yes	9	Intermediate Risk
2023-07-03 09:10:37	39	Female	Esan	Civil Servant	Tertiary	No		Yes	9	Yes	9	No		No		No	Yes	1.63	112	1.15	42.2	0.71	180	130	78	12.4	234	166	118	58	Yes	9	Yes	9	Intermediate Risk
2023-07-06 18:50:40	61	Female	Akoko Edo	Trader	Primary	No		Yes	9	Yes	9	No		No		No	No	1.68	87	0.98	30.8	0.58	150	90	91	8.3	234	161	143	51	Yes	9	Yes	9	Intermediate Risk
2023-06-24 14:38:17	53	Female	Akoko Edo	Trader	Primary	No		Yes	10	Yes	9	No		No		No	Yes	1.67	96	0.99	34.4	0.59	170	110	95	11.2	172	153	167	35	Yes	9	Yes	9	Intermediate Risk
2023-07-16 12:42:41	55	Male	Owan	Artisan	Secondary	No		Yes	10	Yes	10	Yes	25	Yes	2	No	I don't know	1.71	74	0.89	25.3	0.52	140	90	99	9.4	185	157	118	58	Yes	9	Yes	9	Intermediate Risk
2023-07-06 16:21:40	39	Male	Esan	Civil Servant	Tertiary	Yes	5	No		Yes	9	Yes	15	Yes	3	No	Yes	1.68	87	0.98	30.8	0.58	100	50	79	10.2	215	159	143	41	No		Yes	9	Intermediate Risk
2023-06-28 19:57:36	42	Female	Esan	Trader	Primary	Yes	7	No		Yes	9	No		No		No	No	1.68	85	0.98	30.1	0.58	120	70	89	10.6	172	178	143	35	No		Yes	9	Intermediate Risk
2023-07-05 15:01:33	41	Female	Etsako	Trader	Secondary	No		Yes	10	Yes	8	No		No		No	Yes	1.66	69	0.98	25	0.59	110	70	89	10.4	215	157	118	58	Yes	10	Yes	10	Intermediate Risk
2023-07-28 22:08:13	50	Female	Esan	Trader	Secondary	No		Yes	10	Yes	7	No		Yes	2	No	I don't know	1.68	84	0.98	29.8	0.58	130	90	96	12.6	234	186	137	48	Yes	10	Yes	10	Intermediate Risk
2023-07-09 15:59:57	50	Female	Etsako	Trader	Secondary	No		Yes	10	Yes	7	No		No		No	Yes	1.63	76	0.89	28.6	0.55	170	130	137	10.6	215	134	154	35	Yes	10	Yes	10	Intermediate Risk
2023-06-30 03:43:46	51	Male	Esan	Civil Servant	Tertiary	No		Yes	10	Yes	7	No		Yes	8	No	No	1.68	79	0.98	28	0.58	120	80	64	10.4	185	178	165	58	Yes	10	Yes	10	Intermediate Risk
2023-07-12 14:29:33	56	Female	Esan	Civil Servant	Tertiary	No		Yes	10	Yes	7	No		No		No	No	1.66	58	0.95	21	0.57	130	90	81	12.7	185	153	138	68	Yes	10	Yes	10	Intermediate Risk
2023-07-08 20:36:22	56	Male	Etsako	Artisan	Tertiary	No		Yes	10	Yes	8	Yes	16	Yes	16	No	No	1.7	88	0.98	30.4	0.58	140	80	94	11.4	227	128	167	68	Yes	10	Yes	10	Intermediate Risk
2023-07-22 05:23:16	57	Male	Esan	Civil Servant	Tertiary	No		Yes	10	Yes	7	No		Yes	3	No	Yes	1.7	83	0.98	28.7	0.58	140	90	94	8.6	183	157	138	41	Yes	10	Yes	10	Intermediate Risk
2023-07-16 10:55:06	58	Female	Esan	Trader	Secondary	No		Yes	10	Yes	8	No		No		No	Yes	1.65	75	0.89	27.5	0.54	130	90	85	10.4	224	137	157	58	Yes	10	Yes	10	Intermediate Risk
2023-07-13 22:48:37	60	Male	Esan	Civil Servant	Tertiary	No		Yes	10	Yes	7	No		No		No	I don't know	1.71	96	1.05	32.8	0.61	150	110	82	12.8	215	162	156	68	Yes	10	Yes	10	Intermediate Risk
2023-06-27 19:53:03	52	Female	Akoko Edo	Trader	Primary	No		Yes	15	Yes	12	No		No		No	Yes	1.58	103	1.15	41.3	0.73	150	90	94	12.8	186	142	122	35	Yes	10	Yes	10	Intermediate Risk
2023-06-18 08:09:36	72	Male	Bini	Artisan	Secondary	No		Yes	15	Yes	4	No		No		No	Yes	1.67	76	0.67	28	0.4	240	160	113	11.9	186	187	156	75	Yes	10	Yes	10	Intermediate Risk
2023-06-19 12:04:44	70	Male	Owan	Civil Servant	Tertiary	No		Yes	20	Yes	10	No		No		No	No	1.76	77	0.98	24.9	0.56	140	90	99	8.07	227	177	137	61	Yes	10	Yes	10	Intermediate Risk
2023-06-27 20:13:10	49	Male	Esan	Civil Servant	Tertiary	Yes	10	Yes	10	Yes	8	Yes	20	Yes	18	No	Yes	1.72	103	1.15	34.8	0.67	160	100	124	11.9	186	188	138	61	Yes	10	Yes	10	Intermediate Risk
2023-07-30 05:49:47	58	Female	Akoko Edo	Trader	Primary	Yes	10	Yes	10	Yes	10	No		No		No	Yes	1.66	97	1.04	35.2	0.63	130	80	145	11.2	172	148	154	75	Yes	10	Yes	10	Intermediate Risk
2023-06-14 20:41:28	63	Male	Hausa	Civil Servant	Tertiary	Yes	10	Yes	12	Yes	8	Yes	15	Yes	2	No	Yes	1.73	75	0.75	25.1	0.43	130	70	225	5.8	227	152	167	48	No		Yes	10	Intermediate Risk
2023-06-23 16:43:56	61	Male	Hausa	Artisan	Primary	Yes	15	Yes	13	Yes	10	Yes	25	Yes	30	No	Yes	1.64	74	0.86	27.5	0.52	140	80	97	9.47	185	168	156	35	No		Yes	10	Intermediate Risk
2023-06-27 20:15:59	45	Male	Esan	Civil Servant	Tertiary	Yes	7	No		Yes	4	Yes	10	Yes	8	No	No	1.62	62	0.98	23.6	0.6	100	70	82	10.4	186	164	137	51	Yes	10	Yes	10	Intermediate Risk
2023-06-27 20:26:04	48	Female	Esan	Civil Servant	Tertiary	Yes	7	No		Yes	10	No		No		No	Yes	1.66	67	0.98	24	0.59	120	80	81	9.4	183	135	122	35	No		Yes	10	Intermediate Risk
2023-06-28 20:21:15	51	Female	Esan	Trader	Primary	Yes	7	No		Yes	10	No		No		No	I don't know	1.7	103	1.15	35.6	0.68	130	70	81	11.7	183	175	138	61	Yes	10	Yes	10	Intermediate Risk
2023-06-24 14:55:46	55	Female	Etsako	Trader	No formal education	Yes	3	No		Yes	10	No		No		No	I don't know	1.66	86	0.98	31.2	0.59	110	70	87	10.6	186	167	143	48	Yes	10	Yes	10	Intermediate Risk
2023-07-03 09:05:33	55	Female	Esan	Trader	Primary	Yes	3	No		Yes	10	No		No		No	Yes	1.6	70	0.89	27.3	0.56	110	70	96	11.5	183	144	118	58	No		Yes	10	Intermediate Risk
2023-06-23 16:17:54	55	Male	Owan	Civil Servant	Tertiary	Yes	3	No		Yes	10	Yes	15	Yes	15	No	No	1.73	90	1.13	30.1	0.63	130	80	97	9.56	172	188	137	61	No		Yes	10	Intermediate Risk
2023-07-11 13:35:17	50	Female	Esan	Trader	Primary	Yes	10	No		Yes	7	No		No		No	Yes	1.66	68	0.97	24.7	0.58	120	90	163	9.4	234	103	167	41	Yes	10	Yes	10	Intermediate Risk
2023-06-24 15:13:56	52	Female	Esan	Civil Servant	Tertiary	Yes	10	No		Yes	7	No		No		No	I don't know	1.68	75	1.07	26.6	0.64	90	60	135	8.3	215	166	156	58	No		Yes	10	Intermediate Risk
2023-07-06 18:28:02	51	Male	Etsako	Artisan	Secondary	No		Yes	11	Yes	8	No		Yes	3	No	I don't know	1.68	82	0.98	28.1	0.58	140	100	95	11.3	172	163	154	51	Yes	11	Yes	11	Intermediate Risk
2023-07-07 11:55:43	51	Female	Esan	Trader	Secondary	No		Yes	11	Yes	9	No		No		No	I don't know	1.67	73	0.98	26.2	0.59	140	100	83	8.3	172	148	143	35	Yes	11	Yes	11	Intermediate Risk
2023-06-25 17:01:24	57	Female	Akoko Edo	Unemployed	No formal education	No		Yes	11	Yes	8	No		No		No	I don't know	1.64	92	0.99	32.2	0.64	130	80	98	11.7	224	156	138	35	Yes	11	Yes	11	Intermediate Risk
2023-06-28 20:29:23	62	Male	Etsako	Artisan	Secondary	No		Yes	11	Yes	7	Yes	15	Yes	15	No	Yes	1.72	88	0.97	29.7	0.56	130	90	99	9.45	215	141	122	58	Yes	11	Yes	11	Intermediate Risk
2023-07-08 20:47:07	51	Female	Etsako	Trader	Secondary	Yes	11	Yes	8	Yes	5	No		No		No	Yes	1.66	67	0.98	24.3	0.59	160	110	152	9.4	185	156	118	41	Yes	11	Yes	11	Intermediate Risk
2023-07-28 22:21:52	61	Female	Owan	Artisan	Secondary	Yes	11	Yes	11	Yes	8	No		No		No	Yes	1.67	87	0.98	31.2	0.59	150	80	136	9.4	183	183	118	48	Yes	11	Yes	11	Intermediate Risk
2023-06-24 15:08:22	63	Male	Owan	Civil Servant	Tertiary	Yes	3	No		No		No		Yes	2	No	Yes	1.68	73	0.98	25.9	0.58	120	90	98	10.4	186	167	167	48	No		Yes	11	Intermediate Risk
2023-07-03 09:28:16	46	Male	Etsako	Civil Servant	Tertiary	No		Yes	12	Yes	10	Yes	5	Yes	8	No	I don't know	1.7	69	0.98	23.9	0.58	130	90	100	11.6	186	171	164	41	No		Yes	12	Intermediate Risk
2023-06-30 03:46:41	48	Female	Esan	Civil Servant	Tertiary	No		Yes	12	Yes	10	No		No		No	Yes	1.65	50	0.95	18.4	0.58	150	80	81	11.5	183	122	143	51	Yes	12	Yes	12	Intermediate Risk
2023-07-16 11:10:06	52	Male	Etsako	Civil Servant	Tertiary	No		Yes	12	Yes	8	Yes	22	No		No	Yes	1.7	84	0.98	29.1	0.58	140	90	93	11.5	183	127	142	41	Yes	12	Yes	12	Intermediate Risk
2023-06-25 17:36:15	53	Female	Akoko Edo	Trader	Secondary	No		Yes	12	Yes	10	No		No		No	Yes	1.54	94	1.09	39.6	0.71	150	70	92	8.47	183	151	143	48	Yes	12	Yes	12	Intermediate Risk
2023-06-24 15:32:21	61	Female	Akoko Edo	Trader	Secondary	No		Yes	12	Yes	8	No		No		No	Yes	1.67	109	1.2	39.1	0.72	150	90	96	10.5	224	146	154	61	Yes	12	Yes	12	Intermediate Risk
2023-07-28 22:30:22	62	Female	Etsako	Trader	Secondary	No		Yes	12	Yes	12	No		No		No	I don't know	1.66	76	0.89	27.6	0.54	130	80	95	12.4	215	174	138	58	Yes	12	Yes	12	Intermediate Risk
2023-07-06 19:13:46	64	Male	Etsako	Civil Servant	Tertiary	No		Yes	12	Yes	10	No		No		No	Yes	1.67	73	0.96	26.2	0.57	140	100	89	12.5	227	156	167	35	Yes	12	Yes	12	Intermediate Risk
2023-07-07 15:05:03	72	Female	Etsako	Farmer	No formal education	No		Yes	12	Yes	10	No		Yes	3	No	Yes	1.62	67	0.98	25.5	0.6	160	120	92	10.4	224	163	118	48	Yes	12	Yes	12	Intermediate Risk
2023-06-14 20:52:10	65	Female	Esan	Trader	Secondary	No		Yes	15	No		No		No		No	I don't know	1.62	58	0.86	22.1	0.53	150	100	88	11.4	224	145	167	48	No		Yes	12	Intermediate Risk
2023-06-28 20:33:08	63	Female	Esan	Trader	Tertiary	Yes	12	Yes	12	Yes	7	No		No		No	No	1.65	67	1.06	24.6	0.64	150	70	96	8.3	183	157	165	35	Yes	12	Yes	12	Intermediate Risk
2023-06-30 03:27:24	43	Female	Esan	Artisan	Tertiary	Yes	7	No		Yes	12	No		No		No	Yes	1.75	90	1.07	29.4	0.61	110	90	87	9.4	185	169	138	51	No		Yes	12	Intermediate Risk
2023-07-09 21:27:29	51	Female	Esan	Trader	Secondary	Yes	12	No		Yes	10	No		No		No	Yes	1.6	97	1.13	37.9	0.71	110	50	137	8.3	234	132	167	75	Yes	12	Yes	12	Intermediate Risk
2023-07-09 21:41:47	52	Female	Esan	Trader	Secondary	Yes	12	No		Yes	10	No		No		No	Yes	1.66	51	0.89	18.5	0.54	110	60	134	12.5	224	149	165	58	Yes	12	Yes	12	Intermediate Risk
2023-07-25 21:50:31	52	Female	Esan	Trader	Primary	Yes	12	No		Yes	12	No		No		No	I don't know	1.66	86	0.98	31.2	0.59	120	70	137	8.3	183	159	154	58	Yes	12	Yes	12	Intermediate Risk
2023-07-09 15:55:03	62	Male	Owan	Farmer	No formal education	Yes	12	Yes	2	Yes	10	No		Yes	3	No	No	1.58	45	0.89	18.2	0.56	120	60	153	12.4	183	172	154	61	Yes	12	Yes	12	Intermediate Risk
2023-07-17 09:45:44	53	Male	Esan	Civil Servant	Tertiary	No		Yes	13	Yes	10	Yes	23	Yes	2	No	Yes	1.7	68	0.89	23.5	0.52	130	80	95	10.5	183	147	137	41	Yes	13	Yes	13	Intermediate Risk
2023-07-06 16:26:32	53	Female	Esan	Artisan	Tertiary	No		Yes	13	Yes	10	No		No		No	No	1.7	98	0.98	33.9	0.58	140	100	96	10.4	185	177	167	48	Yes	13	Yes	13	Intermediate Risk
2023-07-06 19:00:34	53	Female	Esan	Artisan	Secondary	No		Yes	13	Yes	10	No		No		No	I don't know	1.66	69	0.98	25	0.59	130	100	99	10.6	183	172	154	51	Yes	13	Yes	13	Intermediate Risk
2023-07-16 11:00:04	63	Female	Owan	Artisan	Primary	No		Yes	13	No		No		No		No	Yes	1.59	86	0.98	34	0.62	140	100	95	9.4	227	136	51	41	Yes	13	Yes	13	Intermediate Risk
2023-06-24 14:42:49	64	Female	Etsako	Trader	Secondary	Yes	13	Yes	10	Yes	10	No		No		No	Yes	1.68	100	1.13	34.4	0.67	140	70	115	11.5	183	122	156	75	Yes	13	Yes	13	Intermediate Risk
2023-07-03 09:38:41	53	Male	Esan	Civil Servant	Tertiary	Yes	13	Yes	13	Yes	10	No		No		No	No	1.66	85	0.98	30.8	0.59	130	70	161	9.4	185	145	165	51	Yes	13	Yes	13	Intermediate Risk
2023-07-25 21:03:35	54	Male	Owan	Artisan	Tertiary	No		Yes	14	Yes	10	No		No		No	Yes	1.7	87	0.98	30.1	0.58	130	80	85	11.4	183	154	154	48	Yes	14	Yes	14	Intermediate Risk
2023-07-09 15:49:10	52	Male	Esan	Artisan	Secondary	Yes	14	Yes	10	Yes	8	Yes	18	Yes	2	No	Yes	1.68	86	0.97	30.5	0.58	150	110	162	9.4	234	153	154	35	Yes	14	Yes	14	Intermediate Risk
2023-07-23 15:52:03	54	Female	Esan	Trader	Secondary	Yes	14	Yes	14	Yes	10	No		No		No	Yes	1.68	76	0.98	26.9	0.58	120	70	134	8.3	224	146	143	61	Yes	14	Yes	14	Intermediate Risk
2023-06-21 10:24:14	65	Female	Esan	Artisan	Secondary	Yes	10	Yes	14	Yes	8	No		No		No	Yes	1.58	57	0.86	22.8	0.54	160	100	176	8.3	186	130	137	35	Yes	14	Yes	14	Low Risk
2023-07-05 15:36:37	45	Female	Esan	Civil Servant	Tertiary	No		Yes	15	Yes	10	No		No		Yes	I don't know	1.58	89	0.98	35.7	0.62	130	80	85	10.5	224	136	156	75	Yes	15	Yes	15	Low Risk
2023-07-12 14:17:58	50	Male	Esan	Artisan	Secondary	No		Yes	15	Yes	5	Yes	20	Yes	4	Yes	Yes	1.68	64	0.89	22.7	0.53	150	100	92	8.6	227	169	167	68	Yes	15	Yes	15	Low Risk
2023-07-19 14:31:30	55	Female	Etsako	Trader	Secondary	No		Yes	15	Yes	10	No		No		Yes	Yes	1.6	89	0.98	34.8	0.66	140	100	92	11.2	227	153	137	35	Yes	15	Yes	15	Low Risk
2023-07-07 14:52:22	55	Female	Etsako	Trader	Secondary	No		Yes	15	Yes	10	No		No		Yes	I don't know	1.66	51	0.89	18.5	0.54	130	90	81	11.6	227	169	165	35	Yes	15	Yes	15	Low Risk
2023-07-22 05:32:41	59	Male	Etsako	Trader	Primary	No		Yes	15	Yes	13	No		No		No	Yes	1.68	69	0.89	24.4	0.53	160	100	85	11.5	215	158	167	75	Yes	15	Yes	15	Low Risk
2023-07-27 22:05:08	60	Female	Esan	Farmer	No formal education	No		Yes	15	Yes	15	No		No		No	I don't know	1.58	86	0.98	34.4	0.62	170	130	92	12.7	234	156	167	29	Yes	15	Yes	15	Low Risk
2023-06-21 10:30:36	70	Male	Etsako	Civil Servant	Tertiary	No		Yes	15	Yes	13	Yes	20	Yes	25	Yes	Yes	1.6	65	0.97	25.4	0.61	140	80	88	11.8	186	188	137	61	No		Yes	15	Low Risk
2023-06-24 14:47:34	71	Female	Etsako	Artisan	Secondary	No		Yes	15	Yes	10	No		No		No	I don't know	1.7	86	0.98	29.8	0.58	160	90	104	11.9	172	167	143	68	Yes	15	Yes	15	Low Risk
2023-06-24 15:28:28	71	Female	Owan	Unemployed	No formal education	No		Yes	15	No		No		No		No	I don't know	1.56	91	1.06	37.4	0.68	170	90	95	9.46	244	159	167	48	No		Yes	15	Low Risk
2023-07-30 05:47:21	75	Male	Etsako	Farmer	No formal education	No		Yes	15	Yes	15	No		No		No	Yes	1.67	78	0.9	28	0.54	150	100	84	12.7	234	187	122	48	Yes	15	Yes	15	Low Risk
2023-06-18 08:19:11	78	Female	Owan	Unemployed	Primary	No		Yes	17	No		No		No		Yes	No	1.5	90	1.06	40	0.71	110	70	98	9.8	244	167	167	48	Yes	15	Yes	15	Low Risk
2023-07-08 22:43:50	53	Male	Esan	Civil Servant	Tertiary	Yes	15	Yes	15	Yes	13	No		No		Yes	Yes	1.66	54	0.89	19.6	0.54	130	90	111	8.3	185	158	146	58	Yes	15	Yes	15	Low Risk
2023-07-03 09:32:00	55	Female	Esan	Trader	Tertiary	Yes	15	Yes	15	Yes	10	No		No		Yes	Yes	1.66	81	0.98	29.4	0.59	140	80	151	9.8	234	189	137	29	Yes	15	Yes	15	Low Risk
2023-06-27 20:29:58	58	Male	Esan	Civil Servant	Tertiary	Yes	15	Yes	15	Yes	10	No		No		Yes	I don't know	1.72	93	0.96	31.4	0.56	130	80	93	11.5	190	146	156	75	No		Yes	15	Low Risk
2023-07-08 22:56:03	60	Male	Etsako	Civil Servant	Tertiary	Yes	15	Yes	15	Yes	10	No		No		Yes	No	1.69	74	0.98	25.9	0.58	130	90	105	8.3	224	164	134	41	Yes	15	Yes	15	Low Risk
2023-06-28 20:24:39	62	Female	Esan	Civil Servant	Tertiary	Yes	15	Yes	15	Yes	10	No		No		No	Yes	1.68	67	0.98	23.7	0.58	120	70	326	9.4	183	155	156	75	Yes	15	Yes	15	Low Risk
2023-06-23 16:14:08	62	Male	Hausa	Artisan	Tertiary	Yes	15	Yes	15	No		Yes	20	Yes	20	Yes	Yes	1.7	75	0.98	26	0.58	180	90	125	10.5	244	143	156	58	Yes	15	Yes	15	Low Risk
2023-06-30 03:20:43	61	Female	Akoko Edo	Farmer	No formal education	Yes	3	No		Yes	15	No		No		Yes	I don't know	1.66	82	0.95	29.8	0.57	120	90	87	9.4	185	156	165	29	Yes	15	Yes	15	Low Risk
2023-07-06 19:04:17	62	Female	Esan	Trader	Secondary	Yes	15	No		Yes	11	No		No		Yes	Yes	1.58	72	0.98	28.8	0.62	100	60	137	9.4	215	173	118	68	Yes	15	Yes	15	Low Risk
2023-07-07 11:59:56	56	Male	Esan	Civil Servant	Tertiary	No		Yes	16	Yes	10	Yes	20	No		No	Yes	1.7	89	0.98	30.8	0.58	160	120	92	12.1	234	167	145	41	Yes	16	Yes	16	Low Risk
2023-07-06 18:44:41	56	Male	Esan	Trader	Secondary	No		Yes	16	Yes	13	Yes	20	Yes	20	Yes	Yes	1.71	93	1.05	31.8	0.61	140	100	99	10.6	227	183	165	51	Yes	16	Yes	16	Low Risk
2023-07-24 20:00:28	56	Female	Esan	Trader	Secondary	No		Yes	16	Yes	16	No		No		Yes	No	1.69	89	0.98	31.2	0.58	140	100	84	11.5	224	167	154	51	Yes	16	Yes	16	Low Risk
2023-07-05 15:32:12	56	Male	Etsako	Artisan	Secondary	No		Yes	16	Yes	10	Yes	26	Yes	20	Yes	I don't know	1.72	69	0.89	23.3	0.52	140	80	92	12.7	234	156	167	51	Yes	16	Yes	16	Low Risk
2023-07-08 22:31:32	56	Male	Esan	Civil Servant	Tertiary	Yes	16	No		Yes	8	No		Yes	3	Yes	No	1.71	89	0.98	30.4	0.57	150	90	92	10.3	224	157	137	35	Yes	16	Yes	16	Low Risk
2023-07-28 22:24:59	69	Female	Esan	Trader	Primary	Yes	16	No		Yes	16	No		No		No	No	1.58	82	0.97	32.8	0.61	120	80	127	8.3	215	152	167	48	Yes	16	Yes	16	Low Risk
2023-07-13 22:35:41	54	Female	Etsako	Trader	Primary	No		Yes	17	Yes	17	No		No		Yes	Yes	1.66	87	0.95	31.6	0.57	130	90	92	10.5	186	164	165	58	Yes	17	Yes	17	Low Risk
2023-07-27 21:28:01	57	Female	Esan	Trader	Secondary	No		Yes	17	Yes	10	No		No		No	Yes	1.66	85	0.98	30.8	0.59	140	80	79	12.5	183	168	137	75	Yes	17	Yes	17	Low Risk
2023-07-07 14:43:37	62	Male	Hausa	Civil Servant	Tertiary	No		Yes	17	Yes	8	Yes	27	No		Yes	No	1.7	85	0.98	29.4	0.58	150	100	95	11.5	183	157	143	75	Yes	17	Yes	17	Low Risk
2023-07-27 21:16:59	67	Male	Bini	Farmer	Primary	No		Yes	17	Yes	17	No		Yes	2	No	No	1.64	75	0.89	27.9	0.54	130	80	79	9.4	234	188	138	68	Yes	17	Yes	17	Low Risk
2023-06-21 10:46:01	68	Female	Etsako	Trader	Secondary	No		Yes	17	Yes	17	No		No		Yes	Yes	1.7	87	1.09	30.1	0.64	220	120	100	10.5	244	90	156	48	Yes	17	Yes	17	Low Risk
2023-07-05 14:36:00	47	Female	Esan	Trader	Tertiary	Yes	17	Yes	10	Yes	7	No		No		Yes	Yes	1.58	80	0.98	32.1	0.62	140	100	97	8.3	247	135	122	41	Yes	17	Yes	17	Low Risk
2023-07-11 13:39:38	57	Female	Esan	Trader	Primary	Yes	17	Yes	10	Yes	6	No		No		No	Yes	1.6	91	1.07	35.5	0.67	170	130	116	12.6	224	149	153	48	Yes	17	Yes	17	Low Risk
2023-07-28 22:18:33	57	Female	Etsako	Artisan	Tertiary	Yes	3	No		Yes	17	No		No		No	No	1.67	89	0.98	31.9	0.59	110	50	82	8.6	197	173	165	68	Yes	17	Yes	17	Low Risk
2023-07-06 16:09:32	57	Male	Esan	Artisan	Secondary	Yes	3	No		Yes	17	Yes	20	Yes	22	Yes	I don't know	1.69	72	0.98	25.2	0.58	120	70	78	11.3	234	176	118	35	Yes	17	Yes	17	Low Risk
2023-07-12 14:27:08	67	Male	Owan	Farmer	Secondary	Yes	17	No		Yes	17	No		Yes	3	Yes	Yes	1.71	86	0.98	29.4	0.57	120	60	168	9.4	183	138	122	58	Yes	17	Yes	17	Low Risk
2023-07-09 21:20:46	58	Female	Esan	Artisan	Tertiary	No		Yes	18	Yes	18	No		No		Yes	No	1.67	95	1.09	34.1	0.65	160	100	95	11.4	215	163	156	75	Yes	18	Yes	18	Low Risk
2023-07-12 14:23:16	58	Female	Esan	Trader	Primary	No		Yes	18	No		No		No		Yes	No	1.67	100	1.07	35.9	0.64	140	90	83	12.5	227	116	167	41	No		Yes	18	Low Risk
2023-07-07 12:14:44	68	Male	Owan	Artisan	Secondary	Yes	18	Yes	23	Yes	10	No		No		Yes	Yes	1.65	74	0.97	27.2	0.59	140	90	110	12.5	197	156	167	58	Yes	18	Yes	18	Low Risk
2023-07-27 21:31:01	58	Female	Esan	Trader	Secondary	Yes	18	No		Yes	18	No		No		No	Yes	1.68	88	0.98	31.2	0.58	120	80	145	11.8	172	162	118	68	Yes	18	Yes	18	Low Risk
2023-07-13 22:42:50	59	Female	Esan	Trader	Secondary	Yes	19	No		Yes	15	No		No		Yes	Yes	1.6	70	0.96	27.3	0.6	100	50	158	12.6	185	107	167	58	Yes	19	Yes	19	Low Risk
2023-06-28 20:12:20	53	Female	Akoko Edo	Artisan	Tertiary	No		Yes	20	Yes	10	No		No		Yes	Yes	1.58	87	0.98	34.9	0.62	190	120	85	8.3	244	167	143	35	No		Yes	20	Low Risk
2023-07-28 23:13:02	60	Female	Akoko Edo	Trader	Secondary	No		Yes	20	Yes	20	No		No		No	Yes	1.67	89	0.98	31.9	0.59	130	80	78	12.5	183	157	156	35	Yes	20	Yes	20	Low Risk
2023-07-25 22:05:44	60	Male	Hausa	Artisan	Secondary	No		Yes	20	Yes	20	No		No		No	Yes	1.66	87	0.97	31.6	0.58	140	100	78	12.5	227	186	137	35	Yes	20	Yes	20	Low Risk
2023-07-07 15:17:45	60	Male	Owan	Civil Servant	Tertiary	No		Yes	20	Yes	10	No		No		Yes	Yes	1.68	85	0.98	30.1	0.58	130	100	86	8.6	185	149	154	48	Yes	20	Yes	20	Low Risk
2023-07-13 22:45:23	62	Male	Owan	Farmer	No formal education	No		Yes	20	Yes	29	Yes	22	No		No	No	1.68	76	0.98	26.9	0.58	140	80	92	10.4	227	148	122	75	Yes	20	Yes	20	Low Risk
2023-07-19 14:58:10	65	Male	Hausa	Artisan	Primary	No		Yes	20	Yes	20	Yes	35	Yes	2	Yes	Yes	1.69	78	0.98	27.3	0.58	140	80	94	8.3	215	134	165	61	Yes	20	Yes	20	Low Risk
2023-07-07 12:06:13	70	Male	Bini	Farmer	Primary	No		Yes	20	Yes	8	Yes	30	Yes	35	No	Yes	1.68	64	0.89	22.7	0.53	130	70	153	13.2	227	148	154	41	Yes	20	Yes	20	Low Risk
2023-06-21 10:54:08	88	Female	Esan	Trader	Secondary	No		Yes	20	Yes	18	No		No		No	Yes	1.58	56	0.95	22.4	0.6	110	70	87	11.8	234	155	143	48	Yes	20	Yes	20	Low Risk
2023-06-20 10:37:51	85	Male	Akoko Edo	Farmer	Primary	No		Yes	24	Yes	20	Yes	4	Yes	1	No	No	1.68	78	0.87	27.6	0.52	140	70	122	8.5	186	167	128	35	Yes	20	Yes	20	Low Risk
2023-06-27 20:19:36	73	Female	Owan	Artisan	Tertiary	No		Yes	30	Yes	20	No		No		No	I don't know	1.68	83	0.96	29.4	0.57	180	100	91	10.6	183	143	167	41	Yes	20	Yes	20	Low Risk
2023-07-19 14:51:57	63	Male	Etsako	Farmer	Primary	Yes	14	Yes	20	Yes	14	Yes	30	No		No	Yes	1.7	90	0.98	31.1	0.58	160	120	83	12.7	227	158	138	75	Yes	20	Yes	20	Low Risk
2023-07-19 14:41:59	71	Female	Esan	Farmer	No formal education	Yes	21	Yes	20	Yes	16	No		No		No	Yes	1.59	64	0.89	25.3	0.56	140	90	153	8.6	234	145	143	61	Yes	21	Yes	20	Low Risk
2023-06-21 10:27:47	84	Male	Owan	Farmer	Primary	Yes	25	Yes	27	Yes	12	Yes	35	Yes	50	No	No	1.64	92	0.98	34.2	0.6	160	110	97	10.4	244	154	167	48	Yes	20	Yes	20	Low Risk
2023-07-19 14:23:26	60	Female	Esan	Farmer	No formal education	Yes	20	No		Yes	18	No		No		No	Yes	1.58	79	0.98	31.6	0.62	120	70	195	12.8	185	173	167	68	Yes	20	Yes	20	Low Risk
2023-07-09 21:46:40	60	Male	Etsako	Artisan	Secondary	Yes	20	No		Yes	15	No		No		No	Yes	1.65	74	0.95	27.2	0.58	130	70	138	10.6	224	182	105	48	Yes	20	Yes	20	Low Risk
2023-07-24 19:27:19	63	Female	Esan	Farmer	Primary	Yes	20	No		Yes	20	No		No		No	Yes	1.58	67	0.89	26.8	0.56	110	70	147	8.3	185	186	143	41	Yes	20	Yes	20	Low Risk
2023-07-11 14:00:44	61	Male	Etsako	Farmer	Primary	No		Yes	21	Yes	15	Yes	30	Yes	3	No	Yes	1.59	85	0.98	33.6	0.62	160	120	86	10.4	215	158	138	48	Yes	21	Yes	21	Low Risk
2023-07-19 14:53:52	61	Male	Etsako	Civil Servant	Tertiary	No		Yes	21	Yes	18	No		No		Yes	Yes	1.71	95	1.05	32.5	0.61	170	130	98	9.4	197	158	167	35	Yes	21	Yes	21	Low Risk
2023-07-13 22:40:45	71	Male	Bini	Farmer	No formal education	No		Yes	21	Yes	18	No		No		No	Yes	1.6	58	0.89	22.7	0.56	150	100	92	11.5	227	148	156	51	Yes	21	Yes	21	Low Risk
2023-07-07 12:21:55	71	Female	Esan	Trader	Primary	No		Yes	21	Yes	15	No		No		No	Yes	1.61	58	0.89	22.4	0.55	170	130	84	10.7	234	158	122	64	Yes	21	Yes	21	Low Risk
2023-07-28 22:43:51	71	Male	Bini	Civil Servant	Tertiary	No		Yes	21	Yes	21	No		Yes	2	No	Yes	1.68	78	0.98	27.6	0.58	150	100	63	12.5	215	159	165	48	Yes	21	Yes	21	Low Risk
2023-07-19 15:02:52	81	Male	Owan	Civil Servant	Tertiary	No		Yes	31	Yes	28	No		No		No	Yes	1.68	62	0.98	22	0.58	130	90	69	11.3	227	164	154	35	Yes	21	Yes	21	Low Risk
2023-07-30 05:57:29	61	Female	Ibo	Unemployed	No formal education	Yes	21	Yes	21	Yes	20	No		No		No	Yes	1.58	80	0.98	32	0.62	140	100	115	12.4	234	188	137	35	Yes	21	Yes	21	Low Risk
2023-07-17 10:50:54	62	Male	Hausa	Farmer	No formal education	No		Yes	22	Yes	18	Yes	32	Yes	3	No	No	1.67	74	0.98	26.5	0.57	150	100	92	11.6	224	157	167	68	Yes	22	Yes	22	Low Risk
2023-07-08 20:49:53	62	Male	Hausa	Civil Servant	Tertiary	No		Yes	22	Yes	15	No		Yes	32	No	Yes	1.6	74	0.89	28.9	0.56	170	130	79	10.5	267	154	118	51	Yes	22	Yes	22	Low Risk
2023-07-28 21:57:58	62	Female	Esan	Unemployed	No formal education	No		Yes	22	Yes	20	No		No		No	I don't know	1.7	75	0.98	26.1	0.58	150	100	88	12.6	215	173	154	35	Yes	22	Yes	22	Low Risk
2023-07-11 14:30:38	72	Male	Owan	Farmer	No formal education	No		Yes	22	Yes	18	No		No		No	Yes	1.6	81	0.95	33.2	0.59	140	90	163	11.3	227	150	120	41	Yes	22	Yes	22	Low Risk
2023-07-17 11:22:20	62	Female	Esan	Civil Servant	Tertiary	Yes	22	Yes	20	Yes	18	No		No		No	Yes	1.58	56	0.89	22.4	0.56	140	100	104	8.3	215	147	165	41	Yes	22	Yes	22	Low Risk
2023-06-30 03:37:46	63	Female	Etsako	Farmer	No formal education	Yes	22	Yes	20	Yes	10	No		No		No	Yes	1.7	70	0.97	24.2	0.57	170	80	106	8.3	197	154	137	48	Yes	22	Yes	22	Low Risk
2023-07-08 21:04:24	60	Male	Esan	Civil Servant	Tertiary	Yes	20	Yes	23	Yes	18	No		No		Yes	Yes	1.69	85	0.98	29.8	0.58	130	90	97	9.4	197	159	122	58	Yes	20	Yes	22	Low Risk
2023-07-23 15:56:16	63	Female	Esan	Unemployed	Primary	No		Yes	23	Yes	23	No		No		No	Yes	1.65	79	0.98	29	0.59	140	90	87	11.6	224	158	165	61	Yes	23	Yes	23	Low Risk
2023-07-03 09:21:46	64	Male	Ibo	Artisan	Secondary	No		Yes	23	Yes	20	Yes	33	Yes	33	Yes	No	1.6	72	0.98	28.1	0.61	140	90	87	12.4	183	142	118	41	Yes	23	Yes	23	Low Risk
2023-07-09 16:41:45	63	Female	Esan	Trader	Primary	Yes	23	Yes	23	Yes	20	No		No		Yes	Yes	1.67	85	0.98	30.5	0.59	130	70	96	8.3	183	146	118	68	Yes	23	Yes	23	Low Risk
2023-07-07 12:25:11	63	Male	Owan	Artisan	Secondary	Yes	23	Yes	23	Yes	17	Yes	30	Yes	2	Yes	No	1.66	75	0.98	27.2	0.59	160	100	105	12.4	183	165	118	51	Yes	23	Yes	23	Low Risk
2023-06-28 20:16:29	66	Female	Esan	Civil Servant	Tertiary	Yes	25	Yes	23	Yes	15	No		No		No	No	1.66	66	0.97	24	0.58	170	90	92	11.8	186	168	154	61	Yes	23	Yes	23	Low Risk
2023-07-16 11:06:47	63	Male	Hausa	Civil Servant	Tertiary	Yes	23	No		Yes	20	Yes	33	Yes	2	No	Yes	1.69	74	0.98	25.9	0.58	120	70	142	11.4	172	163	167	61	Yes	23	Yes	23	Low Risk
2023-07-24 19:22:32	64	Female	Esan	Trader	Secondary	No		Yes	24	Yes	24	No		No		No	Yes	1.65	86	0.98	31.6	0.59	140	90	85	8.3	215	158	143	35	Yes	24	Yes	24	Low Risk
2023-06-25 17:41:01	65	Male	Etsako	Civil Servant	Tertiary	No		Yes	24	Yes	20	Yes	30	Yes	28	Yes	No	1.64	72	0.98	26.8	0.6	160	90	81	8.3	183	145	157	68	No		Yes	24	Low Risk
2023-07-16 11:12:19	73	Male	Bini	Civil Servant	Tertiary	No		Yes	24	Yes	20	Yes	34	No		No	I don't know	1.67	65	0.98	23.3	0.57	150	100	92	11.8	227	183	143	75	Yes	24	Yes	24	Low Risk
2023-07-08 21:27:32	73	Male	Bini	Artisan	Secondary	No		Yes	24	Yes	20	No		Yes	34	Yes	No	1.63	68	0.98	25.6	0.6	150	100	82	9.4	215	174	143	35	Yes	24	Yes	24	Low Risk
2023-07-09 16:44:16	74	Female	Esan	Trader	Primary	No		Yes	24	Yes	15	No		No		No	I don't know	1.6	68	0.96	26.6	0.6	150	100	158	11.5	224	183	118	58	Yes	24	Yes	24	Low Risk
2023-07-27 21:11:00	74	Male	Bini	Farmer	No formal education	No		Yes	24	Yes	24	No		No		No	Yes	1.6	69	0.89	27	0.56	160	120	92	12.8	224	186	138	68	Yes	24	Yes	24	Low Risk
2023-07-25 21:55:37	74	Female	Etsako	Farmer	No formal education	No		Yes	24	Yes	20	No		No		No	Yes	1.6	78	0.95	30.5	0.59	130	70	98	12.5	172	174	156	68	Yes	24	Yes	24	Low Risk
2023-07-23 16:18:13	74	Male	Etsako	Civil Servant	Tertiary	No		Yes	24	Yes	20	No		Yes	3	No	Yes	1.7	86	0.98	29.8	0.58	140	100	92	8.6	172	172	154	51	Yes	24	Yes	24	Low Risk
2023-07-25 22:10:28	70	Female	Etsako	Farmer	No formal education	Yes	24	Yes	24	Yes	20	No		No		No	I don't know	1.7	86	0.98	29.8	0.58	150	100	157	12.7	186	188	165	75	Yes	24	Yes	24	Low Risk
2023-07-06 18:39:29	73	Male	Bini	Farmer	Primary	Yes	24	Yes	24	Yes	18	Yes	30	Yes	4	No	Yes	1.63	83	0.98	31.2	0.6	130	90	157	9.4	234	114	157	75	Yes	24	Yes	24	Low Risk
2023-07-08 20:59:00	74	Male	Bini	Farmer	No formal education	Yes	24	Yes	24	Yes	20	Yes	34	Yes	34	No	Yes	1.72	98	1.15	33.1	0.67	200	140	151	9.4	234	167	167	48	Yes	24	Yes	24	Low Risk
2023-07-30 05:59:59	65	Male	Hausa	Civil Servant	Tertiary	No		Yes	25	Yes	20	Yes	30	Yes	3	No	Yes	1.71	102	1.23	35	0.72	130	70	98	9.4	197	173	165	75	Yes	25	Yes	25	Low Risk
2023-07-01 07:42:20	71	Female	Esan	Trader	Primary	No		Yes	25	Yes	18	No		No		No	Yes	1.68	70	0.98	24.8	0.58	130	80	85	8.6	224	178	122	41	Yes	25	Yes	25	Low Risk
2023-07-28 21:55:06	75	Female	Etsako	Farmer	Primary	No		Yes	25	Yes	25	No		No		No	Yes	1.6	76	0.89	29.7	0.57	140	90	78	11.3	227	163	157	68	Yes	25	Yes	25	Low Risk
2023-07-16 11:04:41	80	Female	Owan	Trader	Primary	No		Yes	25	Yes	20	No		No		No	Yes	1.6	56	0.98	21.9	0.61	150	100	95	10.6	185	153	138	41	Yes	25	Yes	25	Low Risk
2023-06-25 17:32:45	66	Female	Esan	Unemployed	No formal education	Yes	25	Yes	20	Yes	18	No		No		No	Yes	1.55	62	0.97	25.8	0.63	120	80	78	10.4	183	125	67	35	Yes	25	Yes	25	Low Risk
2023-07-17 11:09:07	65	Male	Etsako	Farmer	Primary	Yes	25	Yes	25	Yes	20	Yes	35	Yes	3	No	No	1.67	76	0.98	27.3	0.59	160	110	87	9.4	215	162	137	68	Yes	25	Yes	25	Low Risk
2023-07-12 14:01:56	65	Male	Etsako	Civil Servant	Tertiary	Yes	25	Yes	25	Yes	20	No		No		No	Yes	1.68	72	0.98	25.5	0.58	170	130	106	8.3	215	147	122	48	Yes	25	Yes	25	Low Risk
2023-07-06 16:13:15	68	Female	Esan	Unemployed	Primary	Yes	25	Yes	25	Yes	15	No		No		No	Yes	1.58	69	0.98	27.6	0.62	150	110	145	11.8	183	143	154	41	Yes	25	Yes	25	Low Risk
2023-07-24 19:37:21	70	Female	Esan	Unemployed	No formal education	Yes	25	Yes	25	Yes	20	No		No		No	Yes	1.6	75	0.95	29.3	0.59	130	90	132	12.4	224	138	137	35	Yes	25	Yes	25	Low Risk
2023-06-27 20:07:36	71	Female	Etsako	Unemployed	No formal education	Yes	25	Yes	25	Yes	20	No		No		No	Yes	1.57	46	0.84	18.7	0.54	170	100	88	11.8	186	162	156	58	Yes	25	Yes	25	Low Risk
2023-07-06 18:54:54	71	Female	Owan	Farmer	No formal education	Yes	21	Yes	25	Yes	19	No		No		No	No	1.68	89	0.95	31.5	0.57	160	120	89	8.6	234	163	122	68	Yes	25	Yes	25	Low Risk
2023-07-05 15:07:18	71	Male	Owan	Farmer	Primary	Yes	25	Yes	25	Yes	20	Yes	35	Yes	35	No	I don't know	1.62	59	0.89	22.5	0.55	170	120	131	11.7	234	171	156	48	Yes	25	Yes	25	Low Risk
2023-06-23 16:35:42	63	Male	Hausa	Civil Servant	Tertiary	Yes	3	No		Yes	25	Yes	30	Yes	30	Yes	I don't know	1.77	70	0.87	22.3	0.49	120	80	93	9.4	172	167	118	61	Yes		Yes	25	Low Risk
2023-07-19 14:49:39	66	Male	Bini	Civil Servant	Tertiary	No		Yes	26	Yes	20	Yes	36	No		No	Yes	1.69	82	0.98	28.7	0.58	150	100	94	9.4	185	157	137	75	Yes	26	Yes	26	Low Risk
2023-07-07 15:09:58	66	Male	Bini	Civil Servant	Tertiary	No		Yes	26	Yes	15	Yes	30	Yes	30	No	Yes	1.7	93	1.08	32.2	0.64	160	110	83	8.6	224	183	143	51	Yes	26	Yes	26	Low Risk
2023-06-24 15:23:10	74	Male	Owan	Unemployed	Primary	No		Yes	26	Yes	15	Yes	30	Yes	30	No	Yes	1.68	85	0.89	30.1	0.53	140	90	80	11.9	172	61	167	61	Yes	26	Yes	26	Low Risk
2023-07-06 18:31:50	66	Male	Bini	Civil Servant	Tertiary	Yes	26	No		Yes	20	No		Yes	30	Yes	Yes	1.6	74	0.97	28	0.6	120	60	152	10.4	185	167	137	41	Yes	26	No	26	Low Risk
2023-07-24 19:25:10	67	Male	Owan	Civil Servant	Tertiary	No		Yes	27	Yes	25	No		Yes	2	No	Yes	1.68	79	0.97	28	0.58	150	100	89	11.4	183	157	154	68	Yes	27	Yes	27	Low Risk
2023-07-23 15:46:08	67	Female	Esan	Farmer	Primary	No		Yes	27	Yes	20	No		No		No	Yes	1.66	83	0.98	30.1	0.59	150	100	86	8.6	172	157	154	48	Yes	27	Yes	27	Low Risk
2023-07-22 05:35:53	67	Female	Esan	Farmer	No formal education	No		Yes	27	Yes	20	No		No		No	Yes	1.6	73	0.98	28.5	0.61	150	90	88	12.6	234	157	138	48	Yes	27	Yes	27	Low Risk
2023-07-11 14:03:50	67	Male	Owan	Farmer	No formal education	No		Yes	27	Yes	17	No		No		No	Yes	1.68	69	0.97	24.4	0.58	130	90	99	12.6	215	171	154	35	Yes	27	Yes	27	Low Risk
2023-07-05 14:32:08	67	Male	Bini	Artisan	Secondary	No		Yes	27	Yes	20	Yes	30	Yes	25	Yes	Yes	1.68	75	0.98	26.6	0.53	150	100	95	11.5	172	156	143	35	Yes	27	Yes	27	Low Risk
2023-07-19 15:09:54	87	Male	Akoko Edo	Farmer	No formal education	No		Yes	27	Yes	27	No		No		No	Yes	1.65	66	0.89	24.2	0.54	140	110	86	12.5	224	162	141	68	Yes	27	Yes	27	Low Risk
2023-07-25 22:03:13	67	Female	Owan	Farmer	Primary	Yes	27	Yes	27	Yes	20	No		No		No	Yes	1.65	79	0.98	29	0.59	130	90	151	9.4	197	147	143	48	Yes	27	Yes	27	Low Risk
2023-07-13 22:25:04	67	Male	Owan	Farmer	No formal education	Yes	27	No		Yes	27	Yes	30	Yes	2	Yes	Yes	1.68	83	0.98	29.4	0.58	120	80	167	9.4	172	136	118	58	Yes	27	Yes	27	Low Risk
2023-07-06 16:04:18	68	Female	Etsako	Trader	Secondary	Yes	27	No		Yes	20	No		No		Yes	Yes	1.68	85	0.98	30.1	0.58	110	70	163	12.3	227	155	165	51	Yes	27	Yes	27	Low Risk
2023-07-28 23:20:59	68	Male	Bini	Artisan	Tertiary	No		Yes	28	Yes	20	No		Yes	2	No	No	1.69	74	0.89	25.9	0.53	140	90	95	8.3	215	164	137	48	Yes	28	Yes	28	Low Risk
2023-07-05 15:13:48	68	Male	Bini	Civil Servant	Tertiary	No		Yes	28	Yes	20	Yes	30	No		No	Yes	1.63	71	0.98	26.7	0.6	150	100	89	9.4	234	168	154	35	Yes	28	Yes	28	Low Risk
2023-07-30 05:55:11	79	Male	Akoko Edo	Farmer	No formal education	No		Yes	29	Yes	29	No		No		No	Yes	1.7	78	0.89	30	0.52	150	100	99	12.7	227	165	138	51	Yes	29	Yes	29	Low Risk
2023-06-28 20:36:32	72	Female	Owan	Unemployed	No formal education	Yes	29	Yes	25	Yes	15	No		No		No	I don't know	1.58	55	0.89	22	0.56	140	90	87	10.8	215	143	157	75	Yes	29	Yes	29	Low Risk
2023-07-27 21:13:25	70	Male	Etsako	Civil Servant	Tertiary	No		Yes	30	Yes	25	No		No		No	Yes	1.65	67	0.89	24.6	0.54	150	90	85	12.8	183	172	138	41	Yes	30	Yes	30	Low Risk
2023-07-16 11:18:04	70	Male	Bini	Farmer	No formal education	No		Yes	30	Yes	25	No		Yes	3	No	Yes	1.71	72	0.96	41.9	0.57	160	70	92	10.6	224	156	157	75	Yes	30	Yes	30	Low Risk
2023-07-19 14:56:00	68	Male	Bini	Farmer	No formal education	Yes	30	Yes	30	Yes	28	Yes	37	Yes	3	No	Yes	1.68	58	0.89	20.5	0.53	150	90	83	12.7	215	163	154	68	Yes	30	Yes	30	Low Risk
2023-07-07 12:17:28	76	Female	Esan	Farmer	No formal education	Yes	26	Yes	30	Yes	20	No		No		No	Yes	1.6	69	0.95	27	0.59	190	130	127	9.5	224	156	143	68	Yes	26	Yes	30	Low Risk
2023-07-09 21:39:04	76	Female	Etsako	Trader	Primary	Yes	26	Yes	30	Yes	21	No		No		No	Yes	1.6	84	0.98	32.8	0.61	200	140	167	9.4	224	159	156	41	Yes	30	Yes	30	Low Risk
2023-07-09 21:30:23	80	Male	Etsako	Farmer	No formal education	Yes	30	Yes	30	Yes	15	No		No		No	Yes	1.59	58	0.88	22.9	0.53	170	110	106	9.4	234	161	154	58	Yes	30	Yes	30	Low Risk
2023-07-08 22:51:17	85	Female	Esan	Trader	Primary	Yes	30	No		Yes	27	No		No		Yes	Yes	1.63	83	0.96	31.2	0.57	120	80	148	10.5	185	147	164	35	Yes	30	Yes	30	Low Risk
2023-07-24 19:34:51	71	Male	Bini	Farmer	No formal education	No		Yes	31	Yes	30	No		No		No	I don't know	1.7	68	0.89	23.5	0.52	160	110	93	9.4	185	157	154	58	Yes	31	Yes	31	Low Risk
2023-07-12 14:10:22	71	Male	Owan	Farmer	Secondary	Yes	31	No		Yes	28	Yes	31	Yes	2	No	Yes	1.6	58	0.89	22.7	0.56	120	80	158	11.5	234	172	154	35	Yes	31	Yes	31	Low Risk
2023-07-12 14:32:13	72	Male	Owan	Farmer	No formal education	No		Yes	32	Yes	30	No		No		No	I don't know	1.59	49	0.85	19.4	0.53	170	130	78	11.6	227	158	156	58	Yes	32	Yes	32	Low Risk
2023-07-25 21:52:57	83	Male	Akoko Edo	Farmer	No formal education	No		Yes	33	Yes	33	No		No		No	Yes	1.58	67	0.89	26.8	0.56	160	120	93	8.6	172	156	137	48	Yes	33	Yes	33	Low Risk
2023-07-09 16:46:46	83	Male	Etsako	Civil Servant	Tertiary	No		Yes	33	Yes	25	No		Yes	2	No	Yes	1.62	64	0.89	24.4	0.55	150	90	86	11.4	215	174	167	35	Yes	33	Yes	33	Low Risk
2023-07-09 16:49:05	65	Female	Esan	Civil Servant	Tertiary	Yes	15	Yes	15	Yes	10	No		No		No	Yes	1.7	106	1.15	36.8	0.68	180	130	166	9.4	234	169	118	51	Yes	33	Yes	33	Low Risk
2023-07-03 09:18:15	84	Female	Etsako	Unemployed	No formal education	Yes	33	Yes	30	Yes	25	No		No		No	Yes	1.67	52	0.89	18.6	0.53	130	80	145	9.4	183	177	137	29	Yes	33	Yes	33	Low Risk
2023-07-07 15:13:19	83	Female	Esan	Farmer	No formal education	Yes	33	Yes	36	Yes	25	No		No		No	Yes	1.58	62	0.98	24.8	0.62	170	130	97	8.3	183	145	167	41	Yes	33	Yes	33	Low Risk
2023-07-19 15:07:14	92	Male	Etsako	Unemployed	No formal education	No		Yes	32	Yes	32	No		No		No	I don't know	1.58	46	0.89	18.4	0.56	170	130	103	9.4	234	162	137	75	Yes	34	Yes	34	Low Risk
2023-07-24 20:03:03	78	Male	Owan	Farmer	No formal education	No		Yes	34	Yes	30	No		No		No	Yes	1.68	73	0.95	25.7	0.57	160	110	86	9.4	227	168	154	35	Yes	34	Yes	34	Low Risk
2023-07-17 10:57:42	72	Male	Etsako	Farmer	No formal education	Yes	30	Yes	34	Yes	30	No		No		No	Yes	1.6	62	0.89	24.2	0.56	140	100	153	9.4	183	163	157	35	Yes	34	Yes	34	Low Risk
2023-07-28 22:27:11	70	Female	Owan	Farmer	No formal education	No		Yes	35	Yes	35	No		No		No	I don't know	1.66	62	0.89	22.5	0.54	170	130	83	12.2	224	165	138	61	Yes	35	Yes	35	Low Risk
2023-07-27 21:19:50	80	Male	Etsako	Farmer	No formal education	No		Yes	35	Yes	30	No		No		No	Yes	1.58	59	0.89	23.6	0.56	170	130	89	10.8	172	168	118	75	Yes	35	Yes	35	Low Risk
2023-07-19 15:04:56	85	Male	Etsako	Farmer	Primary	No		Yes	35	Yes	30	No		No		No	Yes	1.63	70	0.98	26.3	0.6	160	120	99	11.3	185	163	138	68	Yes	35	Yes	35	Low Risk
2023-07-05 15:40:36	74	Male	Bini	Unemployed	No formal education	Yes	35	Yes	30	Yes	20	Yes	35	Yes	35	No	Yes	1.66	71	0.98	25.8	0.59	180	100	153	11.5	234	167	137	35	Yes	35	Yes	35	Low Risk
2023-07-11 14:12:22	72	Male	Bini	Farmer	No formal education	Yes	30	Yes	35	Yes	25	No		No		No	Yes	1.58	55	0.89	22	0.56	140	100	151	12.7	234	154	157	35	Yes	30	Yes	35	Low Risk
2023-07-08 22:28:50	83	Male	Owan	Farmer	No formal education	Yes	33	Yes	35	Yes	20	No		No		No	I don't know	1.58	48	0.87	19.2	0.55	160	100	103	9.4	224	154	154	41	Yes	33	Yes	35	Low Risk
2023-07-27 21:22:41	85	Male	Owan	Farmer	No formal education	Yes	35	Yes	35	Yes	30	No		No		No	No	1.68	70	0.89	24.8	0.53	140	90	142	11.8	172	186	118	75	Yes	35	Yes	35	Low Risk
2023-07-16 10:57:40	94	Female	Etsako	Unemployed	No formal education	Yes	34	Yes	36	Yes	30	No		No		No	I don't know	1.58	47	0.86	18.8	0.54	160	100	152	8.3	183	152	154	58	Yes	36	Yes	36	Low Risk
2023-07-06 15:39:35	87	Male	Ibo	Civil Servant	Tertiary	Yes	37	Yes	37	Yes	27	No		No		No	Yes	1.58	55	0.89	22	0.57	150	100	121	8.3	185	148	154	51	Yes	37	Yes	37	Low Risk
2023-07-06 16:18:52	88	Female	Owan	Farmer	No formal education	No		Yes	30	Yes	30	No		No		No	Yes	1.58	71	0.98	28.4	0.62	160	100	143	9.4	215	188	156	48	Yes	38	Yes	38	Low Risk
2023-07-05 14:49:41	69	Female	Owan	Farmer	Primary	Yes	39	Yes	25	Yes	20	No		No		No	No	1.7	74	0.98	25.1	0.58	130	70	115	9.4	227	157	118	41	Yes	20	Yes	39	Low Risk
2023-07-19 15:00:46	89	Male	Owan	Unemployed	No formal education	Yes	39	Yes	39	Yes	30	No		No		No	I don't know	1.6	55	0.89	21.5	0.56	160	100	151	9.4	183	164	165	48	Yes	39	Yes	39	Low Risk
2023-07-06 16:00:50	28	Male	Owan	Civil Servant	Tertiary	No		Yes	3	Yes	2	Yes	5	Yes	5	Yes	I don't know	1.7	67	0.97	23.2	0.57	120	60	92	10.2	224	167	122	35	Yes	3	No		High Risk
2023-07-07 15:23:11	33	Female	Esan	Trader	Secondary	No		Yes	3	Yes	2	No		No		Yes	I don't know	1.7	86	0.98	29.8	0.58	120	100	91	8.3	215	164	138	35	Yes	3	No		High Risk
2023-07-24 20:22:19	35	Female	Esan	Civil Servant	Tertiary	No		Yes	3	Yes	3	No		No		Yes	I don't know	1.67	68	0.96	24.4	0.57	120	60	99	12.4	172	158	154	58	Yes	3	No		High Risk
2023-07-28 22:51:10	37	Female	Akoko Edo	Trader	Secondary	No		Yes	4	Yes	4	No		No		Yes	I don't know	1.66	78	0.89	28.3	0.54	110	60	84	12.4	234	158	167	48	Yes	3	No		High Risk
2023-07-27 21:08:25	41	Male	Etsako	Civil Servant	Tertiary	No		Yes	4	Yes	4	No		No		Yes	I don't know	1.69	73	0.89	25.6	0.53	120	60	85	11.7	215	174	167	58	Yes	3	No		High Risk
2023-06-27 20:22:42	31	Female	Esan	Artisan	Tertiary	No		Yes	5	Yes	3	No		No		Yes	I don't know	1.7	69	0.98	23.9	0.58	150	80	87	10.1	215	153	122	35	No		No		High Risk
2023-07-19 14:39:16	40	Female	Esan	Artisan	Secondary	No		Yes	5	Yes	5	No		No		Yes	No	1.65	85	0.96	31.2	0.58	120	70	98	10.6	185	158	154	68	Yes	5	No		High Risk
2023-07-25 21:22:45	56	Female	Esan	Civil Servant	Tertiary	No		Yes	6	Yes	6	No		No		Yes	Yes	1.68	79	0.98	20.2	0.58	120	80	97	12.6	224	184	167	58	Yes	6	No		High Risk
2023-06-19 12:09:00	37	Female	Yoruba	Trader	Tertiary	No		Yes	7	Yes	5	No		No		Yes	Yes	1.64	111	1.15	51.3	0.7	180	100	100	8.5	244	87	122	61	No		No		High Risk
2023-07-28 22:54:33	55	Male	Esan	Civil Servant	Tertiary	No		Yes	7	Yes	7	No		No		Yes	I don't know	1.68	78	0.98	27.6	0.58	120	80	79	8.3	183	154	165	75	Yes	7	No		High Risk
2023-06-27 19:39:08	63	Female	Etsako	Trader	Secondary	No		Yes	13	Yes	10	No		No		Yes	Yes	1.68	51	0.98	18.1	0.58	110	80	87	9.4	183	151	143	68	Yes	13	No		High Risk
2023-06-25 16:48:16	68	Female	Etsako	Trader	Primary	No		Yes	15	Yes	12	No		No		No	Yes	1.68	80	0.98	28.3	0.58	180	100	78	11.6	244	145	143	51	Yes	15	No		High Risk
2023-06-14 18:48:54	68	Female	Ibo	Farmer	Primary	Yes	15	Yes	15	No		No		No		Yes	I don't know	1.65	88	0.89	32.3	0.54	110	70	349	8.9	186	86	157	29	Yes	10	No		High Risk
2023-07-07 14:40:21	27	Female	Ibo	Civil Servant	Tertiary	Yes	2	No		Yes	5	No		No		Yes	I don't know	1.67	74	0.98	26.5	0.59	100	50	89	10.3	185	168	154	41	Yes	5	No		High Risk
2023-06-19 12:32:31	27	Male	Esan	Civil Servant	Tertiary	Yes	4	No		Yes	3	Yes	5	Yes	1	Yes	Yes	1.63	66	0.89	24.8	0.55	110	80	122	10.6	227	156	167	58	No		No		High Risk
2023-06-28 20:06:28	27	Female	Ibo	Civil Servant	Tertiary	Yes	5	No		No		No		No		Yes	I don't know	1.56	96	0.98	39.4	0.63	110	70	95	11.9	186	156	118	75	No		No		High Risk
2023-07-13 22:50:40	28	Female	Esan	Artisan	Tertiary	Yes	5	No		Yes	2	No		No		Yes	I don't know	1.66	67	0.89	24.3	0.54	120	60	97	8.3	227	172	154	75	Yes	3	No		High Risk
2023-07-19 15:12:31	28	Female	Esan	Civil Servant	Tertiary	Yes	5	No		Yes	3	No		No		Yes	I don't know	1.66	71	0.98	25.8	0.59	100	60	99	12.5	215	159	137	61	No		No		High Risk
2023-06-20 11:31:05	29	Female	Esan	Civil Servant	Tertiary	Yes	5	No		Yes	7	No		No		No	Yes	1.65	54	0.86	19.8	0.52	110	80	115	9.5	244	88	122	48	No		No		High Risk
2023-07-28 23:23:05	30	Female	Esan	Artisan	Secondary	Yes	5	No		Yes	2	No		No		Yes	I don't know	1.68	79	0.98	28.1	0.58	100	60	96	11.7	234	174	154	51	Yes	2	No		High Risk
2023-07-19 14:21:29	30	Female	Esan	Civil Servant	Tertiary	Yes	5	No		Yes	3	No		No		Yes	No	1.66	85	0.98	30.8	0.59	110	60	98	10.7	183	175	118	48	Yes	3	No		High Risk
2023-07-25 21:45:50	30	Female	Esan	Civil Servant	Tertiary	Yes	5	No		Yes	3	No		No		Yes	I don't know	1.67	73	0.89	26.2	0.53	100	50	82	12.6	185	172	154	48	Yes	3	No		High Risk
2023-07-25 22:13:06	30	Female	Etsako	Trader	Tertiary	Yes	5	No		Yes	3	No		No		Yes	I don't know	1.68	89	0.98	31.5	0.58	120	60	78	8.6	172	189	165	51	Yes	3	No		High Risk
2023-07-24 20:24:03	31	Male	Esan	Civil Servant	Tertiary	Yes	5	No		Yes	3	No		No		Yes	I don't know	1.68	85	0.98	30.1	0.58	110	50	92	11.7	185	134	154	75	Yes	3	No		High Risk
2023-06-20 12:17:43	31	Female	Etsako	Artisan	Tertiary	Yes	5	No		Yes	3	No		No		Yes	No	1.67	76	0.93	27.3	0.56	90	80	111	8.3	186	157	156	48	Yes	3	No		High Risk
2023-07-19 14:44:02	32	Female	Esan	Civil Servant	Tertiary	Yes	5	No		Yes	2	No		No		Yes	I don't know	1.68	84	0.98	29.8	0.53	100	50	95	11.8	224	179	167	41	Yes	3	No		High Risk
2023-07-08 20:33:36	32	Female	Esan	Artisan	Tertiary	Yes	5	No		Yes	8	No		No		Yes	I don't know	1.68	80	0.98	20.3	0.58	120	60	85	10.7	227	142	118	48	Yes	8	No		High Risk
2023-07-27 21:57:23	32	Female	Esan	Trader	Tertiary	Yes	5	No		Yes	4	No		No		Yes	I don't know	1.68	86	0.98	30.5	0.58	110	60	75	11.4	224	158	157	51	No		No		High Risk
2023-07-30 05:39:24	33	Male	Esan	Civil Servant	Tertiary	Yes	5	No		Yes	3	No		No		Yes	I don't know	1.69	78	0.89	27.3	0.53	110	60	98	8.3	172	158	154	58	Yes	3	No		High Risk
2023-07-17 11:28:24	33	Male	Yoruba	Civil Servant	Tertiary	Yes	5	No		Yes	3	No		No		Yes	I don't know	1.7	85	0.98	29.4	0.58	120	60	95	10.5	224	145	165	58	Yes	3	No		High Risk
2023-07-09 21:43:58	33	Male	Esan	Civil Servant	Tertiary	Yes	5	No		Yes	3	No		No		Yes	I don't know	1.68	81	0.98	28.7	0.58	100	50	88	12.8	234	188	167	68	Yes	3	No		High Risk
2023-07-24 20:05:01	33	Female	Esan	Civil Servant	Tertiary	Yes	5	No		Yes	3	No		No		Yes	I don't know	1.68	76	0.98	27	0.58	110	60	86	12.3	227	168	154	35	Yes	3	No		High Risk
2023-06-25 16:57:27	33	Female	Etsako	Civil Servant	Tertiary	Yes	5	No		No		No		No		Yes	Yes	1.55	56	0.89	23.3	0.57	120	90	95	9.4	186	145	156	51	Yes	4	No		High Risk
2023-07-27 21:36:16	33	Female	Esan	Civil Servant	Tertiary	Yes	5	No		Yes	3	No		No		Yes	I don't know	1.66	72	0.98	26.1	0.59	100	50	92	12.4	227	145	138	51	No		No		High Risk
2023-07-27 21:41:27	34	Female	Yoruba	Civil Servant	Tertiary	Yes	5	No		Yes	4	No		No		Yes	I don't know	1.6	87	0.98	34.1	0.61	120	60	98	12.7	227	138	143	41	Yes	4	No		High Risk
2023-07-19 14:19:40	34	Female	Esan	Trader	Tertiary	Yes	5	No		Yes	4	No		No		Yes	I don't know	1.68	75	0.98	26.6	0.58	120	60	86	11.7	224	148	143	58	Yes	4	No		High Risk
2023-07-22 04:58:49	34	Female	Esan	Artisan	Tertiary	Yes	5	No		Yes	4	No		No		Yes	I don't know	1.66	76	0.97	27.6	0.58	100	60	68	11.6	185	147	137	29	Yes	4	No		High Risk
2023-07-25 21:57:35	35	Female	Esan	Artisan	Tertiary	Yes	5	No		Yes	5	No		No		Yes	I don't know	1.67	78	0.98	28.1	0.59	120	70	89	11.6	234	172	154	41	Yes	5	No		High Risk
2023-07-22 05:06:33	35	Female	Akoko Edo	Trader	Primary	Yes	5	No		Yes	5	No		No		Yes	Yes	1.67	76	0.96	27.3	0.57	120	60	79	12.7	224	172	154	58	Yes	5	No		High Risk
2023-07-19 15:18:56	37	Female	Esan	Trader	Secondary	Yes	5	No		Yes	5	No		No		Yes	Yes	1.68	87	0.98	30.8	0.58	120	60	82	9.4	224	169	154	48	Yes	5	No		High Risk
2023-07-03 09:14:28	38	Male	Esan	Civil Servant	Tertiary	Yes	5	No		Yes	8	Yes	15	No		Yes	I don't know	1.66	82	0.98	29.8	0.59	100	80	88	10.2	197	138	143	58	Yes	8	No		High Risk
2023-07-25 21:01:04	40	Male	Esan	Artisan	Secondary	Yes	5	No		Yes	3	No		No		Yes	I don't know	1.71	78	0.98	26.7	0.57	120	60	78	12.3	227	157	143	68	Yes	3	No		High Risk
2023-07-16 11:29:38	40	Male	Esan	Civil Servant	Tertiary	Yes	5	No		Yes	3	No		No		Yes	Yes	1.68	84	0.89	29.8	0.53	120	70	99	10.5	215	158	138	75	Yes	3	No		High Risk
2023-07-11 13:28:52	40	Female	Esan	Artisan	Tertiary	Yes	5	No		Yes	3	No		No		Yes	I don't know	1.67	80	0.98	28.7	0.59	110	60	97	10.4	224	132	118	75	Yes	3	No		High Risk
2023-07-24 20:17:31	40	Male	Esan	Civil Servant	Tertiary	Yes	7	No		Yes	5	No		No		Yes	I don't know	1.71	74	0.89	25.3	0.52	110	60	86	11.7	215	157	154	58	Yes	5	No		High Risk
2023-07-23 16:04:11	40	Female	Esan	Civil Servant	Tertiary	Yes	7	No		Yes	2	No		No		Yes	No	1.66	86	0.98	31.2	0.59	110	60	95	11.4	215	154	137	48	No		No		High Risk
2023-07-27 20:58:35	40	Male	Etsako	Artisan	Secondary	Yes	7	No		Yes	3	No		Yes	2	Yes	I don't know	1.68	75	0.98	26.6	0.58	100	60	82	11.5	227	162	138	35	No		No		High Risk
2023-07-09 21:33:04	41	Male	Esan	Civil Servant	Tertiary	Yes	7	No		Yes	5	Yes	6	Yes	6	Yes	I don't know	1.67	68	0.95	24.4	0.57	120	70	84	10.4	172	155	137	43	Yes	5	No		High Risk
2023-07-07 12:27:24	41	Female	Esan	Civil Servant	Tertiary	Yes	7	No		Yes	13	No		No		Yes	I don't know	1.68	84	0.98	29.8	0.58	120	90	97	9.5	186	124	142	58	Yes	13	No		High Risk
2023-07-28 22:01:05	42	Female	Etsako	Artisan	Secondary	Yes	7	No		Yes	7	No		Yes	2	Yes	Yes	1.68	71	0.89	25.2	0.53	120	90	82	11.6	172	183	165	35	Yes	7	No		High Risk
2023-07-24 20:14:56	42	Female	Etsako	Trader	Secondary	Yes	7	No		Yes	8	No		No		Yes	I don't know	1.67	78	0.98	28.1	0.59	120	60	96	9.4	234	163	143	68	Yes	8	No		High Risk
2023-07-19 14:37:27	43	Female	Esan	Civil Servant	Tertiary	Yes	7	No		Yes	6	No		No		Yes	Yes	1.7	91	1.12	31.5	0.66	110	50	93	12.7	197	148	165	51	Yes	6	No		High Risk
2023-07-23 15:59:12	44	Female	Akoko Edo	Civil Servant	Tertiary	Yes	7	No		Yes	4	No		No		Yes	I don't know	1.68	86	1.02	30.5	0.61	120	70	98	12.8	183	138	137	51	Yes	4	No		High Risk
2023-07-08 21:06:44	45	Female	Akoko Edo	Artisan	Primary	Yes	7	No		Yes	5	No		No		Yes	No	1.66	78	0.98	28.3	0.59	110	70	83	11.4	224	124	156	51	Yes	5	No		High Risk
2023-07-28 23:16:01	45	Male	Ibo	Civil Servant	Tertiary	Yes	7	No		Yes	5	No		Yes	3	Yes	I don't know	1.68	79	0.89	28.1	0.53	120	70	65	10.7	185	168	165	51	Yes	5	No		High Risk
2023-07-30 05:44:15	45	Female	Esan	Trader	Secondary	Yes	7	No		Yes	7	No		No		Yes	No	1.65	86	0.99	31.6	0.6	120	60	78	8.3	185	159	165	48	Yes	7	No		High Risk
2023-06-20 11:21:00	45	Female	Akoko Edo	Artisan	Secondary	Yes	7	No		No		No		No		Yes	No	1.58	86	0.98	34.4	0.62	110	70	86	7.5	244	78	122	35	No		No		High Risk
2023-07-12 14:08:02	47	Male	Esan	Civil Servant	Tertiary	Yes	7	No		Yes	7	No		No		Yes	Yes	1.7	82	0.97	28.4	0.57	110	60	67	10.5	224	136	122	58	Yes	7	No		High Risk
2023-07-23 16:12:34	47	Female	Etsako	Trader	Secondary	Yes	7	No		Yes	7	No		No		Yes	I don't know	1.6	74	0.89	28.9	0.56	120	60	85	11.5	183	168	154	35	Yes	7	No		High Risk
2023-06-19 12:15:48	47	Female	Etsako	Artisan	Tertiary	Yes	7	No		No		No		No		Yes	No	1.7	78	0.99	27.7	0.58	110	70	78	7.5	227	80	122	58	No		No		High Risk
2023-05-08 04:59:30	47	Male	Ibo	Civil Servant	Tertiary	Yes	7	No		No		No		No		Yes	No	1.72	85	1.01	28.7	0.59	120	80	98	5.7	157	102	157	29	No		No		High Risk
2023-07-25 22:07:55	48	Male	Etsako	Civil Servant	Tertiary	Yes	7	No		Yes	5	No		Yes	3	Yes	Yes	1.71	78	0.97	26.7	0.57	120	60	95	11.6	215	164	137	48	Yes	5	No		High Risk
2023-07-09 16:29:37	48	Female	Ibo	Trader	Tertiary	Yes	7	No		Yes	7	No		No		Yes	I don't know	1.67	80	0.98	28.7	0.59	140	90	92	10.5	215	175	156	68	Yes	7	No		High Risk
2023-07-07 15:00:52	48	Female	Esan	Artisan	Secondary	Yes	7	No		Yes	8	No		No		Yes	Yes	1.65	85	0.98	31.2	0.59	120	60	95	10.3	215	192	154	75	Yes	8	No		High Risk
2023-07-28 22:03:55	48	Female	Akoko Edo	Artisan	Tertiary	Yes	7	No		Yes	8	No		Yes	3	Yes	Yes	1.71	79	0.98	27	0.57	120	70	97	12.3	183	167	143	75	Yes	8	No		High Risk
2023-07-25 21:42:54	50	Female	Esan	Artisan	Secondary	Yes	7	No		Yes	6	No		No		Yes	Yes	1.68	71	0.98	25.2	0.58	110	60	95	12.4	215	137	154	68	Yes	6	No		High Risk
2023-07-27 21:34:05	50	Female	Etsako	Artisan	Secondary	Yes	7	No		Yes	10	No		No		Yes	No	1.69	93	1.06	32.6	0.63	110	50	95	9.4	197	185	165	35	Yes	10	No		High Risk
2023-07-13 22:21:49	53	Male	Esan	Artisan	Tertiary	Yes	7	No		Yes	3	No		No		Yes	I don't know	1.69	89	0.98	31.2	0.58	120	60	99	10.3	234	149	143	61	Yes	3	No		High Risk
2023-07-11 14:07:03	53	Female	Esan	Trader	Secondary	Yes	7	No		Yes	7	No		No		Yes	I don't know	1.69	85	0.98	29.8	0.58	120	70	83	11.5	224	148	167	61	Yes	7	No		High Risk
2023-07-28 22:46:05	53	Female	Esan	Trader	Secondary	Yes	7	No		Yes	13	No		No		Yes	Yes	1.65	89	0.99	32.7	0.6	170	110	95	12.6	215	168	137	29	Yes	13	No		High Risk
2023-07-08 21:01:47	54	Male	Esan	Artisan	Secondary	Yes	7	No		Yes	14	No		No		Yes	I don't know	1.68	74	0.98	26.2	0.58	120	60	86	8.76	224	137	153	35	Yes	14	No		High Risk
2023-07-24 19:47:38	54	Female	Akoko Edo	Trader	Secondary	Yes	3	No		Yes	14	No		No		Yes	I don't know	1.68	86	0.98	30.5	0.58	120	60	86	8.3	234	158	154	61	Yes	14	No		High Risk
2023-07-08 20:56:14	55	Female	Esan	Trader	Primary	Yes	3	No		Yes	5	No		No		Yes	Yes	1.64	70	0.98	20	0.6	100	70	89	11.2	172	157	154	48	Yes	5	No		High Risk
2023-07-25 22:00:12	56	Male	Etsako	Artisan	Secondary	Yes	3	No		Yes	10	Yes	26	Yes	2	Yes	Yes	1.7	89	0.98	30.8	0.58	120	60	83	9.4	185	172	137	68	Yes	10	No		High Risk
2023-07-08 22:46:49	61	Male	Etsako	Artisan	Secondary	Yes	3	No		Yes	7	Yes	33	No		No	I don't know	1.72	91	0.98	30.8	0.57	110	60	78	9.4	224	143	165	51	No		No		High Risk
2023-07-07 15:20:29	73	Male	Etsako	Civil Servant	Tertiary	Yes	3	No		Yes	20	No		No		Yes	I don't know	1.68	88	0.98	31.2	0.58	120	90	87	9.4	234	137	154	35	Yes	20	No		High Risk
2023-06-19 12:28:36	87	Female	Esan	Unemployed	Primary	Yes	3	No		Yes	16	No		No		No	Yes	1.58	51	0.85	20.4	0.54	140	90	78	10.5	244	134	154	61	No		No		High Risk
2023-06-20 11:02:37	19	Female	Etsako	Unemployed	Secondary	Yes	2	No		No		No		No		Yes	Yes	1.65	70	0.98	25.7	0.59	110	80	95	8.6	244	97	118	41	No		No		High Risk
2023-07-05 15:25:01	25	Female	Ibo	Artisan	Tertiary	Yes	2	No		Yes	3	No		No		Yes	I don't know	1.66	87	1.12	31.6	0.67	130	90	92	11.7	224	157	118	35	Yes	3	No		High Risk
2023-07-08 22:39:46	27	Female	Ibo	Civil Servant	Tertiary	Yes	2	No		Yes	2	No		No		Yes	I don't know	1.68	74	0.98	25.9	0.58	100	60	87	8.3	227	163	118	51	Yes	2	No		High Risk
2023-06-19 11:45:26	29	Female	Ibo	Civil Servant	Tertiary	Yes	5	No		Yes	6	No		No		Yes	Yes	1.66	40	0.96	19.5	0.58	110	80	80	11.5	244	86	165	61	No		No		High Risk
2023-07-17 11:31:23	36	Male	Esan	Artisan	Tertiary	Yes	3	No		No		No		No		Yes	I don't know	1.71	80	0.98	27.4	0.57	110	60	163	9.4	183	175	156	48	Yes	3	No		High Risk
2023-07-17 10:55:09	43	Female	Esan	Trader	Secondary	Yes	8	No		Yes	5	No		No		Yes	No	1.68	82	0.98	29.1	0.58	130	90	127	11.5	227	139	138	58	Yes	8	No		High Risk
2023-06-18 08:27:01	61	Male	Hausa	Civil Servant	Tertiary	Yes	6	No		Yes	6	No		Yes	3	No	No	1.67	103	0.98	36.9	0.59	130	80	80	8.8	244	132	122	48	No		No		High Risk
